# Supplementary material for: Annotated type catalogue of the Bothriembryontidae and Odontostomidae (Mollusca, Gastropoda, Orthalicoidea) in the Natural History Museum, London
Source: Zookeys. 2012 Apr 10;(182):1–70. doi: 10.3897/zookeys.182.2720 (PMC3337044; doi:10.3897/zookeys.182.2720)
Supplement: XML Treatment for Eumecostylus vicinus backhuysi [file zookeys.182.2720-treatment4.xml]

<!DOCTYPE tp:taxon-treatment
  PUBLIC "-//TaxonX//DTD Taxonomic Treatment Publishing DTD v0 20100105//EN" "tax-treatment-NSO.dtd">
<tp:taxon-treatment xmlns:tp="http://www.plazi.org/taxpub"><tp:treatment-meta><mixed-citation publication-type="journal"><person-group><name><surname>Breure</surname><given-names>Abraham S.H.</given-names></name><name><surname>Ablett</surname><given-names>Jonathan D.</given-names></name></person-group><article-title>Annotated type catalogue of the Bothriembryontidae and Odontostomidae (Mollusca, Gastropoda, Orthalicoidea) in the Natural History Museum, London</article-title><source>Zookeys</source><day>10</day><month>4</month><year>2012</year><volume>2012</volume><issue>182</issue><fpage>1</fpage><lpage>70</lpage><pub-id pub-id-type="doi">10.3897/zookeys.182.2720</pub-id></mixed-citation></tp:treatment-meta><tp:nomenclature><tp:taxon-name>
                            <tp:taxon-name-part taxon-name-part-type="genus">Eumecostylus</tp:taxon-name-part>
                            <tp:taxon-name-part taxon-name-part-type="species">vicinus</tp:taxon-name-part>
                            <tp:taxon-name-part taxon-name-part-type="subspecies">backhuysi</tp:taxon-name-part>
                        <object-id xmlns:xlink="http://www.w3.org/1999/xlink" xlink:type="simple">http://species-id.net/wiki/Eumecostylus_vicinus_backhuysi</object-id>
                        </tp:taxon-name><tp:taxon-authority>Delsaerdt, 2010</tp:taxon-authority><tp:nomenclature-citation-list><tp:nomenclature-citation><tp:taxon-name>Eumecostylus vicinus backhuysi</tp:taxon-name><comment><xref ref-type="bibr" rid="B22">Delsaerdt 2010</xref>: 43, pl. 6 figs 10–13.</comment></tp:nomenclature-citation></tp:nomenclature-citation-list></tp:nomenclature><tp:treatment-sec sec-type="Type locality"><title>Type locality.</title><p>“Marau area, SE Guadalcanal, Solomon Islands”.</p></tp:treatment-sec><tp:treatment-sec sec-type="Label"><title>Label.</title><p>“Marau area, SE Guadalcanal, Solomon Islands”.</p></tp:treatment-sec><tp:treatment-sec sec-type="Dimensions"><title>Dimensions.</title><p>“68.4 x 29.3 mm”; holotype H 68.4, D 29.3, W 4+.</p></tp:treatment-sec><tp:treatment-sec sec-type="Type material"><title>Type material.</title><p>NHM 20100568, holotype, R. Moylan leg. (ex Delsaerdt ex Backhuys).</p></tp:treatment-sec><tp:treatment-sec sec-type="Remarks"><title>Remarks.</title><p>The apex of the specimen is missing.</p></tp:treatment-sec><tp:treatment-sec sec-type="Current systematic position"><title>Current systematic position.</title><p>Bothriembryontidae, <italic><tp:taxon-name>Eumecostylus vicinus backhuysi</tp:taxon-name></italic> Delsaerdt, 2010.</p></tp:treatment-sec><ref-list><ref id="B22"><mixed-citation xmlns:xlink="http://www.w3.org/1999/xlink" xlink:type="simple"><person-group><name name-style="western"><surname>Delsaerdt</surname><given-names>A</given-names></name></person-group> (<year>2009 [2010]</year>)<source> Land snails on the Solomon Islands, I.</source><publisher-name>Placostylidae. L’Informatore Piceno</publisher-name>, <publisher-loc>Ancona</publisher-loc>, <lpage>132</lpage> pp.</mixed-citation></ref></ref-list></tp:taxon-treatment>
