# Supplementary material for: Annotated type catalogue of the Bothriembryontidae and Odontostomidae (Mollusca, Gastropoda, Orthalicoidea) in the Natural History Museum, London
Source: Zookeys. 2012 Apr 10;(182):1–70. doi: 10.3897/zookeys.182.2720 (PMC3337044; doi:10.3897/zookeys.182.2720)
Supplement: XML Treatment for Bulimus (Mesembrinus?) bowkeri [file zookeys.182.2720-treatment6.xml]

<!DOCTYPE tp:taxon-treatment
  PUBLIC "-//TaxonX//DTD Taxonomic Treatment Publishing DTD v0 20100105//EN" "tax-treatment-NSO.dtd">
<tp:taxon-treatment xmlns:tp="http://www.plazi.org/taxpub"><tp:treatment-meta><mixed-citation publication-type="journal"><person-group><name><surname>Breure</surname><given-names>Abraham S.H.</given-names></name><name><surname>Ablett</surname><given-names>Jonathan D.</given-names></name></person-group><article-title>Annotated type catalogue of the Bothriembryontidae and Odontostomidae (Mollusca, Gastropoda, Orthalicoidea) in the Natural History Museum, London</article-title><source>Zookeys</source><day>10</day><month>4</month><year>2012</year><volume>2012</volume><issue>182</issue><fpage>1</fpage><lpage>70</lpage><pub-id pub-id-type="doi">10.3897/zookeys.182.2720</pub-id></mixed-citation></tp:treatment-meta><tp:nomenclature><tp:taxon-name>
                            <tp:taxon-name-part taxon-name-part-type="genus">Bulimus</tp:taxon-name-part>
                            <tp:taxon-name-part taxon-name-part-type="subgenus"> (Mesembrinus?) </tp:taxon-name-part>
                            <tp:taxon-name-part taxon-name-part-type="species">bowkeri</tp:taxon-name-part>
                        <object-id xmlns:xlink="http://www.w3.org/1999/xlink" xlink:type="simple">http://species-id.net/wiki/Bulimus_bowkeri</object-id>
                        </tp:taxon-name><tp:taxon-authority>Sowerby III, 1890</tp:taxon-authority><xref ref-type="fig" rid="F6">Figs 6A–C, 6i</xref><tp:nomenclature-citation-list><tp:nomenclature-citation><tp:taxon-name>Bulimus (Mesembrinus?) bowkeri</tp:taxon-name><comment> Sowerby III 1890: 581, pl. 56 fig. 5.</comment></tp:nomenclature-citation><tp:nomenclature-citation><tp:taxon-name>Prestonella bowkeri</tp:taxon-name><comment> (Sowerby); <xref ref-type="bibr" rid="B34">Herbert 2007</xref>: 6, figs 2–7, 9–11, 19, 25 (lectotype designation).</comment></tp:nomenclature-citation></tp:nomenclature-citation-list></tp:nomenclature><tp:treatment-sec sec-type="Type locality"><title>Type locality.</title><p>[South Africa] “Somerset (East), Cape Colony. Forest about 3,000 ft above sea level (<italic>Col. Bowker</italic>)”.</p></tp:treatment-sec><tp:treatment-sec sec-type="Label"><title>Label.</title><p>“Somerset (East), Cape / Colony. Forest about / 3,000 ft above sea level / Col. Bowker”.</p></tp:treatment-sec><tp:treatment-sec sec-type="Dimensions"><title>Dimensions.</title><p>“Long. 20, maj. diam. 11 mill.”; lectotype H 19.6, D 10.3, W 4.7.</p></tp:treatment-sec><tp:treatment-sec sec-type="Type material"><title>Type material.</title><p>NHM 1889.11.4.9, lectotype.</p></tp:treatment-sec><tp:treatment-sec sec-type="Current systematic position"><title>Current systematic position.</title><p>Bothriembryontidae, <italic><tp:taxon-name>Prestonella bowkeri</tp:taxon-name></italic> (Sowerby III, 1890).</p></tp:treatment-sec><tp:treatment-sec><!--Section generated to contain objects referenced in tp:taxon-treatment.--><fig id="F6" position="float" orientation="portrait"><label>Figure 6.</label><caption><p><italic><tp:taxon-name>Prestonella</tp:taxon-name></italic> species. <bold>A–C, i</bold> <italic><tp:taxon-name>Prestonella bowkeri</tp:taxon-name></italic> (Sowerby, 1890), lectotype NHM 1889.11.4.9  (H = 19.6) <bold>D–F, iii</bold> <italic><tp:taxon-name>Prestonella nuptialis</tp:taxon-name></italic> (Melvill and Ponsonby, 1894), holotype NHM 1905.1.26.29 (H = 14.6)  <bold>G–I, ii</bold> <italic><tp:taxon-name>Prestonella quadingensis</tp:taxon-name></italic> Connolly, 1929, paratype NHM 1937.12.30.7079 (H = 11.4).</p></caption><graphic xmlns:xlink="http://www.w3.org/1999/xlink" xlink:href="ZooKeys-182-001-g006.jpg" position="float" orientation="portrait" xlink:type="simple"/></fig></tp:treatment-sec><ref-list><ref id="B34"><mixed-citation xmlns:xlink="http://www.w3.org/1999/xlink" xlink:type="simple"><person-group><name name-style="western"><surname>Herbert</surname><given-names>DG</given-names></name></person-group> (<year>2007</year>)<article-title> Revision of the genus <italic>Prestonella</italic> (Mollusca: Gastropoda: Orthalicoidea: Bulimulidae s.l.): a distinctive component of the African land snail fauna.</article-title><source>African Invertebrates </source><volume>48</volume>: <fpage>1</fpage>-<lpage>19</lpage>.</mixed-citation></ref></ref-list></tp:taxon-treatment>
