# Supplementary material for: Annotated type catalogue of the Bothriembryontidae and Odontostomidae (Mollusca, Gastropoda, Orthalicoidea) in the Natural History Museum, London
Source: Zookeys. 2012 Apr 10;(182):1–70. doi: 10.3897/zookeys.182.2720 (PMC3337044; doi:10.3897/zookeys.182.2720)
Supplement: XML Treatment for Bulimus (Liparus) brazieri [file zookeys.182.2720-treatment7.xml]

<!DOCTYPE tp:taxon-treatment
  PUBLIC "-//TaxonX//DTD Taxonomic Treatment Publishing DTD v0 20100105//EN" "tax-treatment-NSO.dtd">
<tp:taxon-treatment xmlns:tp="http://www.plazi.org/taxpub"><tp:treatment-meta><mixed-citation publication-type="journal"><person-group><name><surname>Breure</surname><given-names>Abraham S.H.</given-names></name><name><surname>Ablett</surname><given-names>Jonathan D.</given-names></name></person-group><article-title>Annotated type catalogue of the Bothriembryontidae and Odontostomidae (Mollusca, Gastropoda, Orthalicoidea) in the Natural History Museum, London</article-title><source>Zookeys</source><day>10</day><month>4</month><year>2012</year><volume>2012</volume><issue>182</issue><fpage>1</fpage><lpage>70</lpage><pub-id pub-id-type="doi">10.3897/zookeys.182.2720</pub-id></mixed-citation></tp:treatment-meta><tp:nomenclature><tp:taxon-name>
                            <tp:taxon-name-part taxon-name-part-type="genus">Bulimus</tp:taxon-name-part>
                            <tp:taxon-name-part taxon-name-part-type="subgenus"> (Liparus) </tp:taxon-name-part>
                            <tp:taxon-name-part taxon-name-part-type="species">brazieri</tp:taxon-name-part>
                        <object-id xmlns:xlink="http://www.w3.org/1999/xlink" xlink:type="simple">http://species-id.net/wiki/Bulimus_brazieri</object-id>
                        </tp:taxon-name><tp:taxon-authority>Angas, 1871</tp:taxon-authority><xref ref-type="fig" rid="F2">Figs 2C–E, 2ii</xref><tp:nomenclature-citation-list><tp:nomenclature-citation><tp:taxon-name>Bulimus (Liparus) brazieri</tp:taxon-name><comment><xref ref-type="bibr" rid="B1">Angas 1871</xref>: 19, pl. 1 fig. 28; B.J. <xref ref-type="bibr" rid="B75">Smith 1992</xref>: 102.</comment></tp:nomenclature-citation><tp:nomenclature-citation><tp:taxon-name>Bothriembryon (Bothriembryon) brazieri</tp:taxon-name><comment> (Angas); <xref ref-type="bibr" rid="B5">Breure 1979</xref>: 93.</comment></tp:nomenclature-citation></tp:nomenclature-citation-list></tp:nomenclature><tp:treatment-sec sec-type="Type locality"><title>Type locality.</title><p>[Western Australia] “Sinclair’s Range, King George’s Sound”; see Remarks.</p></tp:treatment-sec><tp:treatment-sec sec-type="Label"><title>Label.</title><p>“ Stirling Range, King George’s Sound”.</p></tp:treatment-sec><tp:treatment-sec sec-type="Dimensions"><title>Dimensions.</title><p>“Length 8 lines, breadth 4 lines”; lectotype H 14.3, D 8.7, W 4.9.</p></tp:treatment-sec><tp:treatment-sec sec-type="Type material"><title>Type material.</title><p>NHMUK 1870.11.5.8, lectotype, and one paralectotype (Angas coll.).</p></tp:treatment-sec><tp:treatment-sec sec-type="Remarks"><title>Remarks.</title><p>According to <xref ref-type="bibr" rid="B35">Iredale (1939)</xref> the published locality was in error and should read “Stirling Range”. The taxon forms part of an ill-defined species complex. <!--PageBreak-->The material corresponds to the original figures of Angas. The shell pictured in the right-hand view is here selected lectotype (design. n.). The specimens are not full-grown.</p></tp:treatment-sec><tp:treatment-sec sec-type="Current systematic position"><title>Current systematic position.</title><p>Bothriembryontidae, <italic><tp:taxon-name>Bothriembryon brazieri</tp:taxon-name></italic> (Angas, 1871).</p></tp:treatment-sec><tp:treatment-sec><!--Section generated to contain objects referenced in tp:taxon-treatment.--><fig id="F2" position="float" orientation="portrait"><label>Figure 2.</label><caption><p><italic><tp:taxon-name>Bothriembryon</tp:taxon-name></italic> species. <bold>A–B, iii</bold> <italic><tp:taxon-name>Bothriembryon angasianus</tp:taxon-name></italic> (Pfeiffer, 1864), syntype NHM 1870.10.26.276 (H = 20.6) <bold>C–E, ii</bold> <italic><tp:taxon-name>Bothriembryon brazieri</tp:taxon-name></italic> (Angas, 1871, lectotype NHM 1870.11.5.8 (H = 14.3) <bold>E</bold> detail of sculpture (× 3.5) <bold>F–G, i</bold> <italic><tp:taxon-name>Bothriembryon kingii</tp:taxon-name></italic> (J.E. Gray, 1825), lectotype NHM 1975910 (H = 19.1) <bold>H–I, iv</bold> <italic><tp:taxon-name>Bothriembryon melo</tp:taxon-name></italic> (Quoy and Gaimard, 1832), lectotype of <italic><tp:taxon-name>Bulimus physoides</tp:taxon-name></italic> Reeve, 1848 NHM 1975224 (H = 19.2)  <bold>J–K, v</bold> <italic><tp:taxon-name>Bulimus spenceri</tp:taxon-name></italic> (Tate, 1894), syntype NHM 1895.10.2.202 (H = 17.5).</p></caption><graphic xmlns:xlink="http://www.w3.org/1999/xlink" xlink:href="ZooKeys-182-001-g002.jpg" position="float" orientation="portrait" xlink:type="simple"/></fig></tp:treatment-sec><ref-list><ref id="B1"><mixed-citation xmlns:xlink="http://www.w3.org/1999/xlink" xlink:type="simple"><person-group><name name-style="western"><surname>Angas</surname><given-names>GF</given-names></name></person-group> (<year>1871</year>)<source> Descriptions of thirty-four new species of shells from Australia. Proceedings of the Zoological Society of London (1871): 13–21.</source></mixed-citation></ref><ref id="B75"><mixed-citation xmlns:xlink="http://www.w3.org/1999/xlink" xlink:type="simple"><person-group><name name-style="western"><surname>Smith</surname><given-names>BJ</given-names></name></person-group> (<year>1992</year>)<source> Non-marine Mollusca. In: Houston WWK (Ed) Zoological Catalogue of Australia, 8. Australian Government Publishing Service, Canberra, xii + 405 pp.</source></mixed-citation></ref><ref id="B5"><mixed-citation xmlns:xlink="http://www.w3.org/1999/xlink" xlink:type="simple"><person-group><name name-style="western"><surname>Breure</surname><given-names>ASH</given-names></name></person-group> (<year>1979</year>)<article-title> Systematics, phylogeny and zoogeography of Bulimulinae (Mollusca).</article-title><source>Zoologische Verhandelingen Leiden </source><volume>168</volume>: <fpage>1</fpage>-<lpage>215</lpage>.</mixed-citation></ref><ref id="B35"><mixed-citation xmlns:xlink="http://www.w3.org/1999/xlink" xlink:type="simple"><person-group><name name-style="western"><surname>Iredale</surname><given-names>T</given-names></name></person-group> (<year>1939</year>)<article-title> A review of the land Mollusca of Western Australia.</article-title><source>Journal of the Royal Society of Western Australia </source><volume>25</volume>: <fpage>14</fpage>-<lpage>79</lpage>.</mixed-citation></ref></ref-list></tp:taxon-treatment>
