# Supplementary material for: Annotated type catalogue of the Bothriembryontidae and Odontostomidae (Mollusca, Gastropoda, Orthalicoidea) in the Natural History Museum, London
Source: Zookeys. 2012 Apr 10;(182):1–70. doi: 10.3897/zookeys.182.2720 (PMC3337044; doi:10.3897/zookeys.182.2720)
Supplement: XML Treatment for Bulinus broderipii [file zookeys.182.2720-treatment8.xml]

<!DOCTYPE tp:taxon-treatment
  PUBLIC "-//TaxonX//DTD Taxonomic Treatment Publishing DTD v0 20100105//EN" "tax-treatment-NSO.dtd">
<tp:taxon-treatment xmlns:tp="http://www.plazi.org/taxpub"><tp:treatment-meta><mixed-citation publication-type="journal"><person-group><name><surname>Breure</surname><given-names>Abraham S.H.</given-names></name><name><surname>Ablett</surname><given-names>Jonathan D.</given-names></name></person-group><article-title>Annotated type catalogue of the Bothriembryontidae and Odontostomidae (Mollusca, Gastropoda, Orthalicoidea) in the Natural History Museum, London</article-title><source>Zookeys</source><day>10</day><month>4</month><year>2012</year><volume>2012</volume><issue>182</issue><fpage>1</fpage><lpage>70</lpage><pub-id pub-id-type="doi">10.3897/zookeys.182.2720</pub-id></mixed-citation></tp:treatment-meta><tp:nomenclature><tp:taxon-name>
                            <tp:taxon-name-part taxon-name-part-type="genus">Bulinus</tp:taxon-name-part>
                            <tp:taxon-name-part taxon-name-part-type="species">broderipii</tp:taxon-name-part>
                        <object-id xmlns:xlink="http://www.w3.org/1999/xlink" xlink:type="simple">http://species-id.net/wiki/Bulinus_broderipii</object-id>
                        </tp:taxon-name><tp:taxon-authority>Sowerby I, 1832</tp:taxon-authority><xref ref-type="fig" rid="F4">Figs 4A–B, 4i</xref><tp:nomenclature-citation-list><tp:nomenclature-citation><tp:taxon-name>Bulinus broderipii</tp:taxon-name><comment> Sowerby I in <xref ref-type="bibr" rid="B10">Broderip and Sowerby 1832a</xref>: 30; <xref ref-type="bibr" rid="B79">Sowerby 1833</xref> [1833–1838]: figs 1–1*.</comment></tp:nomenclature-citation></tp:nomenclature-citation-list></tp:nomenclature><tp:treatment-sec sec-type="Type locality"><title>Type locality.</title><p>“prope Copiapo Chilensium”.</p></tp:treatment-sec><tp:treatment-sec sec-type="Label"><title>Label.</title><p>“Chili” (in a later handwriting on board). M.C. label style I.</p></tp:treatment-sec><tp:treatment-sec sec-type="Dimensions"><title>Dimensions.</title><p>“long. 1 6/8, lat. 1 1/8 poll. [44.3, 28.5 mm]”; lectotype H 44.3, D 26.1, W 5.9.</p></tp:treatment-sec><tp:treatment-sec sec-type="Type material"><title>Type material.</title><p>NHMUK 20100655, lectotype, and three paralectotypes (Cuming coll.).</p></tp:treatment-sec><tp:treatment-sec sec-type="Remarks"><title>Remarks.</title><p>This taxon may be confused with several other <italic><tp:taxon-name>Plectostylus</tp:taxon-name></italic> species; a revision of this group is pending (F. Cádiz, pers. commun.). One of the specimens matches the original shell height and corresponds to the figures in <xref ref-type="bibr" rid="B79">Sowerby 1833</xref>–1838; this shell is here selected as lectotype (design. n.).</p></tp:treatment-sec><tp:treatment-sec sec-type="Current systematic position"><title>Current systematic position.</title><p>Bothriembryontidae, <italic><tp:taxon-name>Plectostylus broderipii</tp:taxon-name></italic> (Sowerby I, 1832).</p></tp:treatment-sec><tp:treatment-sec><!--Section generated to contain objects referenced in tp:taxon-treatment.--><fig id="F4" position="float" orientation="portrait"><label>Figure 4.</label><caption><p><italic><tp:taxon-name>Plectostylus</tp:taxon-name></italic> species. <bold>A–B, i</bold> <italic><tp:taxon-name>Plectostylus broderipii</tp:taxon-name></italic> (Sowerby I, 1832), lectotype NHM 20100655  (H = 44.5) <bold>C–D, ii</bold> <italic><tp:taxon-name>Plectostylus coturnix</tp:taxon-name></italic> (Sowerby, 1832), possible syntype NHM 20100620 (H = 32.4)  <bold>E–H</bold> <italic><tp:taxon-name>Plectostylus broderipii</tp:taxon-name></italic> (Sowerby I, 1832) <bold>E–F, iii</bold> Lectotype of <italic><tp:taxon-name>Bulimus broderipi</tp:taxon-name></italic> var. <italic>elongata</italic> d’Orbigny, 1837 NHM 1854.12.4.102 (H = 30.5) <bold>G–H, iv</bold> Lectotype of <italic><tp:taxon-name>Succinea elegans</tp:taxon-name></italic> Pfeiffer, 1842 NHM 1975360 (H = 30.0).</p></caption><graphic xmlns:xlink="http://www.w3.org/1999/xlink" xlink:href="ZooKeys-182-001-g004.jpg" position="float" orientation="portrait" xlink:type="simple"/></fig></tp:treatment-sec><ref-list><ref id="B10"><mixed-citation xmlns:xlink="http://www.w3.org/1999/xlink" xlink:type="simple"><person-group><name name-style="western"><surname>Broderip</surname><given-names>W</given-names></name><name name-style="western"><surname>Sowerby</surname><given-names>GB I</given-names></name></person-group> (<year>1832a</year>)<source> [Descriptions of new (...) Mollusca and Conchifera (...) part of the collection made by Mr. H. Cuming]. Proceedings of the Zoological Society of London (1832): 25–33.</source></mixed-citation></ref><ref id="B79"><mixed-citation xmlns:xlink="http://www.w3.org/1999/xlink" xlink:type="simple"><person-group><name name-style="western"><surname>Sowerby</surname><given-names>GB I</given-names></name></person-group> (<year>1833</year>)<source>. New species of shells collected by Mr. Cuming on the Western coast of South America and among the Islands of the South Pacific Ocean. They were accompanied by characters from the pen of Mr. G. B. Sowerby. Proceedings of the Zoological Society of London (1833): 34–38.</source></mixed-citation></ref></ref-list></tp:taxon-treatment>
