# Supplementary material for: Annotated type catalogue of the Bothriembryontidae and Odontostomidae (Mollusca, Gastropoda, Orthalicoidea) in the Natural History Museum, London
Source: Zookeys. 2012 Apr 10;(182):1–70. doi: 10.3897/zookeys.182.2720 (PMC3337044; doi:10.3897/zookeys.182.2720)
Supplement: XML Treatment for Anostoma octodentatum brunneum [file zookeys.182.2720-treatment9.xml]

<!DOCTYPE tp:taxon-treatment
  PUBLIC "-//TaxonX//DTD Taxonomic Treatment Publishing DTD v0 20100105//EN" "tax-treatment-NSO.dtd">
<tp:taxon-treatment xmlns:tp="http://www.plazi.org/taxpub"><tp:treatment-meta><mixed-citation publication-type="journal"><person-group><name><surname>Breure</surname><given-names>Abraham S.H.</given-names></name><name><surname>Ablett</surname><given-names>Jonathan D.</given-names></name></person-group><article-title>Annotated type catalogue of the Bothriembryontidae and Odontostomidae (Mollusca, Gastropoda, Orthalicoidea) in the Natural History Museum, London</article-title><source>Zookeys</source><day>10</day><month>4</month><year>2012</year><volume>2012</volume><issue>182</issue><fpage>1</fpage><lpage>70</lpage><pub-id pub-id-type="doi">10.3897/zookeys.182.2720</pub-id></mixed-citation></tp:treatment-meta><tp:nomenclature><tp:taxon-name>
                            <tp:taxon-name-part taxon-name-part-type="genus">Anostoma</tp:taxon-name-part>
                            <tp:taxon-name-part taxon-name-part-type="species">octodentatum</tp:taxon-name-part>
                            <tp:taxon-name-part taxon-name-part-type="subspecies">brunneum</tp:taxon-name-part>
                        <object-id xmlns:xlink="http://www.w3.org/1999/xlink" xlink:type="simple">http://species-id.net/wiki/Anostoma_octodentatum_brunneum</object-id>
                        </tp:taxon-name><tp:taxon-authority>Verdcourt, 1991</tp:taxon-authority><xref ref-type="fig" rid="F16">Figs 16D–F</xref><tp:nomenclature-citation-list><tp:nomenclature-citation><tp:taxon-name>Anostoma octodentatum brunneum</tp:taxon-name><comment><xref ref-type="bibr" rid="B84">Verdcourt 1991</xref>: 81, fig. 1.</comment></tp:nomenclature-citation><tp:nomenclature-citation><tp:taxon-name>Anostoma brunneum</tp:taxon-name><comment> Verdcourt; <xref ref-type="bibr" rid="B73">Simone 2006</xref>: 174, fig. 617.</comment></tp:nomenclature-citation></tp:nomenclature-citation-list></tp:nomenclature><tp:treatment-sec sec-type="Type locality"><title>Type locality.</title><p>“Brazil, Goias State, about 20 km SE. Dianapolis, near Jardim”.</p></tp:treatment-sec><tp:treatment-sec sec-type="Label"><title>Label.</title><p>“Brazil, Goiás, near Jardim, c. 20 km SE Dianapolis”.</p></tp:treatment-sec><tp:treatment-sec sec-type="Dimensions"><title>Dimensions.</title><p>“Alt. 16 mm, greater diam. 33–34 mm”; holotype H 16.3, D 32.6, W 4.3.</p></tp:treatment-sec><tp:treatment-sec sec-type="Type material"><title>Type material.</title><p>NHMUK 1990125, holotype and NHMUK 1990126, (juvenile) paratype (R.M. Hartley leg., 12.ii.1987); in ethanol.<!--PageBreak--></p></tp:treatment-sec><tp:treatment-sec sec-type="Remarks"><title>Remarks.</title><p>A paratype in the MZSP collection was figured by <xref ref-type="bibr" rid="B73">Simone (2006)</xref>.</p></tp:treatment-sec><tp:treatment-sec sec-type="Current systematic position"><title>Current systematic position.</title><p><tp:taxon-name>Odontostomidae</tp:taxon-name>, <italic><tp:taxon-name>Anostoma octodentatum brunneum</tp:taxon-name></italic> Verdcourt, 1991.</p></tp:treatment-sec><tp:treatment-sec><!--Section generated to contain objects referenced in tp:taxon-treatment.--><fig id="F16" position="float" orientation="portrait"><label>Figure 16.</label><caption><p><italic><tp:taxon-name>Anostoma</tp:taxon-name></italic> species. <bold>A–C, i</bold> <italic><tp:taxon-name>Anostoma carinatum</tp:taxon-name></italic> (Pfeiffer, 1853), probable syntype NHM 20100509 (D = 24.3) <bold>D–F</bold> <italic><tp:taxon-name>Anostoma octodentatum brunneum</tp:taxon-name></italic> Verdcourt, 1991, holotype NHM 1990126 (D = 32.6).</p></caption><graphic xmlns:xlink="http://www.w3.org/1999/xlink" xlink:href="ZooKeys-182-001-g016.jpg" position="float" orientation="portrait" xlink:type="simple"/></fig></tp:treatment-sec><ref-list><ref id="B84"><mixed-citation xmlns:xlink="http://www.w3.org/1999/xlink" xlink:type="simple"><person-group><name name-style="western"><surname>Verdcourt</surname><given-names>B</given-names></name></person-group> (<year>1991</year>)<source> A new <italic>Anostoma</italic> from Brazil (Gastropoda: Pulmonata: Bulimulidae) Journal of Conchology 34: 81–82.</source></mixed-citation></ref><ref id="B73"><mixed-citation xmlns:xlink="http://www.w3.org/1999/xlink" xlink:type="simple"><person-group><name name-style="western"><surname>Simone</surname><given-names>LRL</given-names></name></person-group> (<year>2006</year>)<source> Land and freshwater mollusks of Brazil: 1–390. EGB/Fapesp, Sao Paulo.</source></mixed-citation></ref></ref-list></tp:taxon-treatment>
