# Supplementary material for: Annotated type catalogue of the Bothriembryontidae and Odontostomidae (Mollusca, Gastropoda, Orthalicoidea) in the Natural History Museum, London
Source: Zookeys. 2012 Apr 10;(182):1–70. doi: 10.3897/zookeys.182.2720 (PMC3337044; doi:10.3897/zookeys.182.2720)
Supplement: XML Treatment for Bulimus catharinae [file zookeys.182.2720-treatment13.xml]

<!DOCTYPE tp:taxon-treatment
  PUBLIC "-//TaxonX//DTD Taxonomic Treatment Publishing DTD v0 20100105//EN" "tax-treatment-NSO.dtd">
<tp:taxon-treatment xmlns:tp="http://www.plazi.org/taxpub"><tp:treatment-meta><mixed-citation publication-type="journal"><person-group><name><surname>Breure</surname><given-names>Abraham S.H.</given-names></name><name><surname>Ablett</surname><given-names>Jonathan D.</given-names></name></person-group><article-title>Annotated type catalogue of the Bothriembryontidae and Odontostomidae (Mollusca, Gastropoda, Orthalicoidea) in the Natural History Museum, London</article-title><source>Zookeys</source><day>10</day><month>4</month><year>2012</year><volume>2012</volume><issue>182</issue><fpage>1</fpage><lpage>70</lpage><pub-id pub-id-type="doi">10.3897/zookeys.182.2720</pub-id></mixed-citation></tp:treatment-meta><tp:nomenclature><tp:taxon-name>
                            <tp:taxon-name-part taxon-name-part-type="genus">Bulimus</tp:taxon-name-part>
                            <tp:taxon-name-part taxon-name-part-type="species">catharinae</tp:taxon-name-part>
                        <object-id xmlns:xlink="http://www.w3.org/1999/xlink" xlink:type="simple">http://species-id.net/wiki/Bulimus_catharinae</object-id>
                        </tp:taxon-name><tp:taxon-authority>Pfeiffer, 1857</tp:taxon-authority><xref ref-type="fig" rid="F23">Figs 23A–B, 23i</xref><tp:nomenclature-citation-list><tp:nomenclature-citation><tp:taxon-name>Bulimus catharinae</tp:taxon-name><comment><xref ref-type="bibr" rid="B62">Pfeiffer 1857</xref>: 389; <xref ref-type="bibr" rid="B2">Breure 1974</xref>: 113.</comment></tp:nomenclature-citation><tp:nomenclature-citation><tp:taxon-name>Cyclodontina (Cyclodontina) fusiformis</tp:taxon-name><comment> (Menke); <xref ref-type="bibr" rid="B8">Breure and Schouten 1985</xref>: 6, pl. 1 figs 1–2 (lectotype designation).</comment></tp:nomenclature-citation><tp:nomenclature-citation><tp:taxon-name>Cyclodontina catharinae</tp:taxon-name><comment> (Pfeiffer); <xref ref-type="bibr" rid="B73">Simone 2006</xref>: 165, fig. 567.</comment></tp:nomenclature-citation></tp:nomenclature-citation-list></tp:nomenclature><tp:treatment-sec sec-type="Type locality"><title>Type locality.</title><p>“St. Catherine’s, Brazil”.</p></tp:treatment-sec><tp:treatment-sec sec-type="Label"><title>Label.</title><p>“St Catherines Brazil”; taxon label in Pfeiffer’s handwriting.</p></tp:treatment-sec><tp:treatment-sec sec-type="Dimensions"><title>Dimensions.</title><p>“23–25, 7 1/2–8 mill.”; specimen figured herein H 24.4, D 7.5, W 8.1.</p></tp:treatment-sec><tp:treatment-sec sec-type="Type material"><title>Type material.</title><p>NHMUK 1975261, lectotype and two paralectotypes (Cuming coll.).</p></tp:treatment-sec><tp:treatment-sec sec-type="Remarks"><title>Remarks.</title><p>Simone revalidated this taxon without providing further discussion; however, we follow here the synonymization of <xref ref-type="bibr" rid="B8">Breure and Schouten (1985)</xref>.</p></tp:treatment-sec><tp:treatment-sec sec-type="Current systematic position"><title>Current systematic position.</title><p><tp:taxon-name>Odontostomidae</tp:taxon-name>, <italic><tp:taxon-name>Cyclodontina fusiformis</tp:taxon-name></italic> (Menke, 1828).</p></tp:treatment-sec><tp:treatment-sec><!--Section generated to contain objects referenced in tp:taxon-treatment.--><fig id="F23" position="float" orientation="portrait"><label>Figure 23.</label><caption><p><bold>A–B, i</bold> <italic><tp:taxon-name>Cyclodontina fusiformis</tp:taxon-name></italic> (Menke, 1828), lectotype of <italic><tp:taxon-name>Bulimus catharinae</tp:taxon-name></italic> Pfeiffer, 1857 NHM 1975261 (H = 24.4) <bold>C–D, ii</bold> <italic><tp:taxon-name>Moricandia tolerata</tp:taxon-name></italic> (Fulton, 1903), holotype NHM 1903.11.20.34 (H = 31.9) <bold>E–F, iii</bold> <italic><tp:taxon-name>Bahiensis fuscagula</tp:taxon-name></italic> (d’Orbigny, 1837), lectotype NHM 1854.12.4.141 (H = 30).</p></caption><graphic xmlns:xlink="http://www.w3.org/1999/xlink" xlink:href="ZooKeys-182-001-g023.jpg" position="float" orientation="portrait" xlink:type="simple"/></fig></tp:treatment-sec><ref-list><ref id="B62"><mixed-citation xmlns:xlink="http://www.w3.org/1999/xlink" xlink:type="simple"><person-group><name name-style="western"><surname>Pfeiffer</surname><given-names>L</given-names></name></person-group> (<year>1857</year>)<source> Descriptions of thirty-three new species of land-shells, from the collection of H. Cuming, Esq. Proceedings of the Zoological Society of London (1856): 385–392.</source></mixed-citation></ref><ref id="B2"><mixed-citation xmlns:xlink="http://www.w3.org/1999/xlink" xlink:type="simple"><person-group><name name-style="western"><surname>Breure</surname><given-names>ASH</given-names></name></person-group> (<year>1974</year>)<article-title> Catalogue of Bulimulidae (Gastropoda, Euthyneura), II. Odontostominae.</article-title><source>Basteria </source><volume>38</volume>: <fpage>109</fpage>-<lpage>125</lpage>.</mixed-citation></ref><ref id="B8"><mixed-citation xmlns:xlink="http://www.w3.org/1999/xlink" xlink:type="simple"><person-group><name name-style="western"><surname>Breure</surname><given-names>ASH</given-names></name><name name-style="western"><surname>Schouten</surname><given-names>JR</given-names></name></person-group> (<year>1985</year>)<article-title> Notes on and descriptions of Bulimulidae (Mollusca, Gastropoda), III.</article-title><source>Zoologische Verhandelingen Leiden </source><volume>216</volume>: <fpage>1</fpage>-<lpage>98</lpage>.</mixed-citation></ref><ref id="B73"><mixed-citation xmlns:xlink="http://www.w3.org/1999/xlink" xlink:type="simple"><person-group><name name-style="western"><surname>Simone</surname><given-names>LRL</given-names></name></person-group> (<year>2006</year>)<source> Land and freshwater mollusks of Brazil: 1–390. EGB/Fapesp, Sao Paulo.</source></mixed-citation></ref></ref-list></tp:taxon-treatment>
