# Supplementary material for: Annotated type catalogue of the Bothriembryontidae and Odontostomidae (Mollusca, Gastropoda, Orthalicoidea) in the Natural History Museum, London
Source: Zookeys. 2012 Apr 10;(182):1–70. doi: 10.3897/zookeys.182.2720 (PMC3337044; doi:10.3897/zookeys.182.2720)
Supplement: XML Treatment for Bulimus charpentieri [file zookeys.182.2720-treatment14.xml]

<!DOCTYPE tp:taxon-treatment
  PUBLIC "-//TaxonX//DTD Taxonomic Treatment Publishing DTD v0 20100105//EN" "tax-treatment-NSO.dtd">
<tp:taxon-treatment xmlns:tp="http://www.plazi.org/taxpub"><tp:treatment-meta><mixed-citation publication-type="journal"><person-group><name><surname>Breure</surname><given-names>Abraham S.H.</given-names></name><name><surname>Ablett</surname><given-names>Jonathan D.</given-names></name></person-group><article-title>Annotated type catalogue of the Bothriembryontidae and Odontostomidae (Mollusca, Gastropoda, Orthalicoidea) in the Natural History Museum, London</article-title><source>Zookeys</source><day>10</day><month>4</month><year>2012</year><volume>2012</volume><issue>182</issue><fpage>1</fpage><lpage>70</lpage><pub-id pub-id-type="doi">10.3897/zookeys.182.2720</pub-id></mixed-citation></tp:treatment-meta><tp:nomenclature><tp:taxon-name>
                            <tp:taxon-name-part taxon-name-part-type="genus">Bulimus</tp:taxon-name-part>
                            <tp:taxon-name-part taxon-name-part-type="species">charpentieri</tp:taxon-name-part>
                        <object-id xmlns:xlink="http://www.w3.org/1999/xlink" xlink:type="simple">http://species-id.net/wiki/Bulimus_charpentieri</object-id>
                        </tp:taxon-name><tp:taxon-authority>Pfeiffer, 1850</tp:taxon-authority><xref ref-type="fig" rid="F21">Figs 21G–I, 21ii</xref><tp:nomenclature-citation-list><tp:nomenclature-citation><tp:taxon-name>Bulimus charpentieri</tp:taxon-name><comment> “Grateloup” <xref ref-type="bibr" rid="B56">Pfeiffer 1850</xref>: 14; Pfeiffer in <xref ref-type="bibr" rid="B39">Küster and Pfeiffer 1854 [1840–1865]</xref>: 143, pl. 45 figs 14–15; <xref ref-type="bibr" rid="B2">Breure 1974</xref>: 113.</comment></tp:nomenclature-citation></tp:nomenclature-citation-list></tp:nomenclature><tp:treatment-sec sec-type="Type locality"><title>Type locality.</title><p>“Cardova [sic, Córdoba] reipubl. Argentinae”.<!--PageBreak--></p></tp:treatment-sec><tp:treatment-sec sec-type="Label"><title>Label.</title><p>“Brazils”. M.C. label style III.</p></tp:treatment-sec><tp:treatment-sec sec-type="Dimensions"><title>Dimensions.</title><p>“Long. 20, diam. 5 2/3 mill.”; specimen figured herein H 17.9, D 5.15, W 9.2.</p></tp:treatment-sec><tp:treatment-sec sec-type="Type material"><title>Type material.</title><p>NHMUK 20110386, syntype (Cuming coll.).</p></tp:treatment-sec><tp:treatment-sec sec-type="Current systematic position"><title>Current systematic position.</title><p><tp:taxon-name>Odontostomidae</tp:taxon-name>, <italic><tp:taxon-name>Cyclodontina charpentieri</tp:taxon-name></italic> (Pfeiffer, 1850).</p></tp:treatment-sec><tp:treatment-sec><!--Section generated to contain objects referenced in tp:taxon-treatment.--><fig id="F21" position="float" orientation="portrait"><label>Figure 21.</label><caption><p><italic><tp:taxon-name>Cyclodontina</tp:taxon-name></italic> species. <bold>A–F, i</bold> <italic><tp:taxon-name>Cyclodontina minor</tp:taxon-name></italic> (d’Orbigny, 1837), lectotype NHM 1854.12.4.231 (H = 29.2) <bold>E</bold> apical whorls (scale equals 5 mm) <bold>F</bold> detail of aperture <bold>G–I, ii</bold> <italic><tp:taxon-name>Cyclodontina charpentieri</tp:taxon-name></italic> (Pfeiffer, 1850), possible syntype NHM 1975585 (H = 17.9) <bold>I</bold> detail of aperture <bold>J–K, iii</bold> <italic><tp:taxon-name>Cyclodontina corderoi</tp:taxon-name></italic> Klappenbach, 1958, paratype NHM 1961679 (H = 16.1).</p></caption><graphic xmlns:xlink="http://www.w3.org/1999/xlink" xlink:href="ZooKeys-182-001-g021.jpg" position="float" orientation="portrait" xlink:type="simple"/></fig></tp:treatment-sec><ref-list><ref id="B56"><mixed-citation xmlns:xlink="http://www.w3.org/1999/xlink" xlink:type="simple"><person-group><name name-style="western"><surname>Pfeiffer</surname><given-names>L</given-names></name></person-group> (<year>1850</year>)<article-title> Neue Landschnecken.</article-title><source>Zeitschrift für Malakozoologie </source><volume>7</volume>: <fpage>13</fpage>-<lpage>15</lpage>.</mixed-citation></ref><ref id="B39"><mixed-citation xmlns:xlink="http://www.w3.org/1999/xlink" xlink:type="simple"><person-group><name name-style="western"><surname>Küster</surname><given-names>HC</given-names></name><name name-style="western"><surname>Pfeiffer</surname><given-names>L</given-names></name></person-group> (<year>1840–1855 [1840–1865]</year>)<source> Die Gattungen <italic>Bulimus</italic>, <italic>Partula</italic>, <italic>Achatinella</italic>, <italic>Achatina</italic> und <italic>Azeca</italic>. Systematisches Conchylien-Cabinet von Martini und Chemnitz, I, 13 (1): i–xix, 1–395.</source></mixed-citation></ref><ref id="B2"><mixed-citation xmlns:xlink="http://www.w3.org/1999/xlink" xlink:type="simple"><person-group><name name-style="western"><surname>Breure</surname><given-names>ASH</given-names></name></person-group> (<year>1974</year>)<article-title> Catalogue of Bulimulidae (Gastropoda, Euthyneura), II. Odontostominae.</article-title><source>Basteria </source><volume>38</volume>: <fpage>109</fpage>-<lpage>125</lpage>.</mixed-citation></ref></ref-list></tp:taxon-treatment>
