# Supplementary material for: Annotated type catalogue of the Bothriembryontidae and Odontostomidae (Mollusca, Gastropoda, Orthalicoidea) in the Natural History Museum, London
Source: Zookeys. 2012 Apr 10;(182):1–70. doi: 10.3897/zookeys.182.2720 (PMC3337044; doi:10.3897/zookeys.182.2720)
Supplement: XML Treatment for Cyclodontina (Spixia) corderoi [file zookeys.182.2720-treatment15.xml]

<!DOCTYPE tp:taxon-treatment
  PUBLIC "-//TaxonX//DTD Taxonomic Treatment Publishing DTD v0 20100105//EN" "tax-treatment-NSO.dtd">
<tp:taxon-treatment xmlns:tp="http://www.plazi.org/taxpub"><tp:treatment-meta><mixed-citation publication-type="journal"><person-group><name><surname>Breure</surname><given-names>Abraham S.H.</given-names></name><name><surname>Ablett</surname><given-names>Jonathan D.</given-names></name></person-group><article-title>Annotated type catalogue of the Bothriembryontidae and Odontostomidae (Mollusca, Gastropoda, Orthalicoidea) in the Natural History Museum, London</article-title><source>Zookeys</source><day>10</day><month>4</month><year>2012</year><volume>2012</volume><issue>182</issue><fpage>1</fpage><lpage>70</lpage><pub-id pub-id-type="doi">10.3897/zookeys.182.2720</pub-id></mixed-citation></tp:treatment-meta><tp:nomenclature><tp:taxon-name>
                            <tp:taxon-name-part taxon-name-part-type="genus">Cyclodontina</tp:taxon-name-part>
                            <tp:taxon-name-part taxon-name-part-type="subgenus"> (Spixia) </tp:taxon-name-part>
                            <tp:taxon-name-part taxon-name-part-type="species">corderoi</tp:taxon-name-part>
                        <object-id xmlns:xlink="http://www.w3.org/1999/xlink" xlink:type="simple">http://species-id.net/wiki/Cyclodontina_corderoi</object-id>
                        </tp:taxon-name><tp:taxon-authority>Klappenbach, 1958</tp:taxon-authority><xref ref-type="fig" rid="F21">Figs 21J–K, 21iii</xref><tp:nomenclature-citation-list><tp:nomenclature-citation><tp:taxon-name>Cyclodontina (Spixia) corderoi</tp:taxon-name><comment><xref ref-type="bibr" rid="B38">Klappenbach 1958</xref>: 2, pls 1–2; <xref ref-type="bibr" rid="B2">Breure 1974</xref>: 114.</comment></tp:nomenclature-citation></tp:nomenclature-citation-list></tp:nomenclature><tp:treatment-sec sec-type="Type locality"><title>Type locality.</title><p>[Uruguay] “Pozo Hondo, próxima a la población Tambores en el departemento de Tacuarembó”.</p></tp:treatment-sec><tp:treatment-sec sec-type="Label"><title>Label.</title><p>“Pozo Hondo, Tambores, Depto Tacuarembó, Rep. del Uruguay”.</p></tp:treatment-sec><tp:treatment-sec sec-type="Dimensions"><title>Dimensions.</title><p>“Largo total 17.5, Ancho 5 (en millimetros)”; specimen figured herein H 16.1, D 5.44, W 7+.</p></tp:treatment-sec><tp:treatment-sec sec-type="Type material"><title>Type material.</title><p>NHMUK 1961679, three paratypes, M.A. Klappenbach &amp; P. San Martin leg., 12.x.1957, ex MNHNM 0716.</p></tp:treatment-sec><tp:treatment-sec sec-type="Remarks"><title>Remarks.</title><p>The apex of the shell is slightly damaged.</p></tp:treatment-sec><tp:treatment-sec sec-type="Current systematic position"><title>Current systematic position.</title><p><tp:taxon-name>Odontostomidae</tp:taxon-name>, <italic><tp:taxon-name>Cyclodontina corderoi</tp:taxon-name></italic> Klappenbach, 1958.</p></tp:treatment-sec><tp:treatment-sec><!--Section generated to contain objects referenced in tp:taxon-treatment.--><fig id="F21" position="float" orientation="portrait"><label>Figure 21.</label><caption><p><italic><tp:taxon-name>Cyclodontina</tp:taxon-name></italic> species. <bold>A–F, i</bold> <italic><tp:taxon-name>Cyclodontina minor</tp:taxon-name></italic> (d’Orbigny, 1837), lectotype NHM 1854.12.4.231 (H = 29.2) <bold>E</bold> apical whorls (scale equals 5 mm) <bold>F</bold> detail of aperture <bold>G–I, ii</bold> <italic><tp:taxon-name>Cyclodontina charpentieri</tp:taxon-name></italic> (Pfeiffer, 1850), possible syntype NHM 1975585 (H = 17.9) <bold>I</bold> detail of aperture <bold>J–K, iii</bold> <italic><tp:taxon-name>Cyclodontina corderoi</tp:taxon-name></italic> Klappenbach, 1958, paratype NHM 1961679 (H = 16.1).</p></caption><graphic xmlns:xlink="http://www.w3.org/1999/xlink" xlink:href="ZooKeys-182-001-g021.jpg" position="float" orientation="portrait" xlink:type="simple"/></fig></tp:treatment-sec><ref-list><ref id="B38"><mixed-citation xmlns:xlink="http://www.w3.org/1999/xlink" xlink:type="simple"><person-group><name name-style="western"><surname>Klappenbach</surname><given-names>MA</given-names></name></person-group> (<year>1958</year>)<article-title> Una nueva especie de <italic>Cyclodontina</italic> del Uruguay (Gastr., Pulm.).</article-title><source>Comunicaciones zoólogicas del Museo de Historia Natural de Montevideo </source><volume>4</volume> (<issue>81</issue>): <fpage>1</fpage>-<lpage>4</lpage>.</mixed-citation></ref><ref id="B2"><mixed-citation xmlns:xlink="http://www.w3.org/1999/xlink" xlink:type="simple"><person-group><name name-style="western"><surname>Breure</surname><given-names>ASH</given-names></name></person-group> (<year>1974</year>)<article-title> Catalogue of Bulimulidae (Gastropoda, Euthyneura), II. Odontostominae.</article-title><source>Basteria </source><volume>38</volume>: <fpage>109</fpage>-<lpage>125</lpage>.</mixed-citation></ref></ref-list></tp:taxon-treatment>
