# Supplementary material for: Annotated type catalogue of the Bothriembryontidae and Odontostomidae (Mollusca, Gastropoda, Orthalicoidea) in the Natural History Museum, London
Source: Zookeys. 2012 Apr 10;(182):1–70. doi: 10.3897/zookeys.182.2720 (PMC3337044; doi:10.3897/zookeys.182.2720)
Supplement: XML Treatment for Bulinus coturnix [file zookeys.182.2720-treatment18.xml]

<!DOCTYPE tp:taxon-treatment
  PUBLIC "-//TaxonX//DTD Taxonomic Treatment Publishing DTD v0 20100105//EN" "tax-treatment-NSO.dtd">
<tp:taxon-treatment xmlns:tp="http://www.plazi.org/taxpub"><tp:treatment-meta><mixed-citation publication-type="journal"><person-group><name><surname>Breure</surname><given-names>Abraham S.H.</given-names></name><name><surname>Ablett</surname><given-names>Jonathan D.</given-names></name></person-group><article-title>Annotated type catalogue of the Bothriembryontidae and Odontostomidae (Mollusca, Gastropoda, Orthalicoidea) in the Natural History Museum, London</article-title><source>Zookeys</source><day>10</day><month>4</month><year>2012</year><volume>2012</volume><issue>182</issue><fpage>1</fpage><lpage>70</lpage><pub-id pub-id-type="doi">10.3897/zookeys.182.2720</pub-id></mixed-citation></tp:treatment-meta><tp:nomenclature><tp:taxon-name>
                            <tp:taxon-name-part taxon-name-part-type="genus">Bulinus</tp:taxon-name-part>
                            <tp:taxon-name-part taxon-name-part-type="species">coturnix</tp:taxon-name-part>
                        <object-id xmlns:xlink="http://www.w3.org/1999/xlink" xlink:type="simple">http://species-id.net/wiki/Bulinus_coturnix</object-id>
                        </tp:taxon-name><tp:taxon-authority>Sowerby I, 1832</tp:taxon-authority><xref ref-type="fig" rid="F4">Figs 4C–D, 4ii</xref><tp:nomenclature-citation-list><tp:nomenclature-citation><tp:taxon-name>Bulinus coturnix</tp:taxon-name><comment> Sowerby I in <xref ref-type="bibr" rid="B10">Broderip and Sowerby 1832a</xref>: 30.</comment></tp:nomenclature-citation></tp:nomenclature-citation-list></tp:nomenclature><tp:treatment-sec sec-type="Type locality"><title>Type locality.</title><p>[Chile] “Huasco”.</p></tp:treatment-sec><tp:treatment-sec sec-type="Label"><title>Label.</title><p>“Huasco”. M.C. label style I.</p></tp:treatment-sec><tp:treatment-sec sec-type="Dimensions"><title>Dimensions.</title><p>“Long 1 1/4, lat. 7/8 poll. [H 31.7, D 22.2 mm]”; specimen figured herein H 32.4, D 21.0, W 5.0.</p></tp:treatment-sec><tp:treatment-sec sec-type="Type material"><title>Type material.</title><p>NHMUK 20100620, five possible syntypes (Cuming coll.).</p></tp:treatment-sec><tp:treatment-sec sec-type="Remarks"><title>Remarks.</title><p>Of the five specimens, only one is adult; although it does not correspond to the original measurements, it originates from the type locality. The material is considered as possible syntypes.</p></tp:treatment-sec><tp:treatment-sec sec-type="Current systematic position"><title>Current systematic position.</title><p>Bothriembryontidae, <italic><tp:taxon-name>Plectostylus coturnix</tp:taxon-name></italic> (Sowerby I, 1832).</p></tp:treatment-sec><tp:treatment-sec><!--Section generated to contain objects referenced in tp:taxon-treatment.--><fig id="F4" position="float" orientation="portrait"><label>Figure 4.</label><caption><p><italic><tp:taxon-name>Plectostylus</tp:taxon-name></italic> species. <bold>A–B, i</bold> <italic><tp:taxon-name>Plectostylus broderipii</tp:taxon-name></italic> (Sowerby I, 1832), lectotype NHM 20100655  (H = 44.5) <bold>C–D, ii</bold> <italic><tp:taxon-name>Plectostylus coturnix</tp:taxon-name></italic> (Sowerby, 1832), possible syntype NHM 20100620 (H = 32.4)  <bold>E–H</bold> <italic><tp:taxon-name>Plectostylus broderipii</tp:taxon-name></italic> (Sowerby I, 1832) <bold>E–F, iii</bold> Lectotype of <italic><tp:taxon-name>Bulimus broderipi</tp:taxon-name></italic> var. <italic>elongata</italic> d’Orbigny, 1837 NHM 1854.12.4.102 (H = 30.5) <bold>G–H, iv</bold> Lectotype of <italic><tp:taxon-name>Succinea elegans</tp:taxon-name></italic> Pfeiffer, 1842 NHM 1975360 (H = 30.0).</p></caption><graphic xmlns:xlink="http://www.w3.org/1999/xlink" xlink:href="ZooKeys-182-001-g004.jpg" position="float" orientation="portrait" xlink:type="simple"/></fig></tp:treatment-sec><ref-list><ref id="B10"><mixed-citation xmlns:xlink="http://www.w3.org/1999/xlink" xlink:type="simple"><person-group><name name-style="western"><surname>Broderip</surname><given-names>W</given-names></name><name name-style="western"><surname>Sowerby</surname><given-names>GB I</given-names></name></person-group> (<year>1832a</year>)<source> [Descriptions of new (...) Mollusca and Conchifera (...) part of the collection made by Mr. H. Cuming]. Proceedings of the Zoological Society of London (1832): 25–33.</source></mixed-citation></ref></ref-list></tp:taxon-treatment>
