# Supplementary material for: Annotated type catalogue of the Bothriembryontidae and Odontostomidae (Mollusca, Gastropoda, Orthalicoidea) in the Natural History Museum, London
Source: Zookeys. 2012 Apr 10;(182):1–70. doi: 10.3897/zookeys.182.2720 (PMC3337044; doi:10.3897/zookeys.182.2720)
Supplement: XML Treatment for Bulimus cuninculinsulae [file zookeys.182.2720-treatment21.xml]

<!DOCTYPE tp:taxon-treatment
  PUBLIC "-//TaxonX//DTD Taxonomic Treatment Publishing DTD v0 20100105//EN" "tax-treatment-NSO.dtd">
<tp:taxon-treatment xmlns:tp="http://www.plazi.org/taxpub"><tp:treatment-meta><mixed-citation publication-type="journal"><person-group><name><surname>Breure</surname><given-names>Abraham S.H.</given-names></name><name><surname>Ablett</surname><given-names>Jonathan D.</given-names></name></person-group><article-title>Annotated type catalogue of the Bothriembryontidae and Odontostomidae (Mollusca, Gastropoda, Orthalicoidea) in the Natural History Museum, London</article-title><source>Zookeys</source><day>10</day><month>4</month><year>2012</year><volume>2012</volume><issue>182</issue><fpage>1</fpage><lpage>70</lpage><pub-id pub-id-type="doi">10.3897/zookeys.182.2720</pub-id></mixed-citation></tp:treatment-meta><tp:nomenclature><tp:taxon-name>
                            <tp:taxon-name-part taxon-name-part-type="genus">Bulimus</tp:taxon-name-part>
                            <tp:taxon-name-part taxon-name-part-type="species">cuninculinsulae</tp:taxon-name-part>
                        <object-id xmlns:xlink="http://www.w3.org/1999/xlink" xlink:type="simple">http://species-id.net/wiki/Bulimus_cuninculinsulae</object-id>
                        </tp:taxon-name><tp:taxon-authority>Cox, 1872</tp:taxon-authority><xref ref-type="fig" rid="F12">Figs 12C, 12iii</xref><tp:nomenclature-citation-list><tp:nomenclature-citation><tp:taxon-name>Bulimus cuninculinsulae</tp:taxon-name><comment><xref ref-type="bibr" rid="B17">Cox 1872b</xref>: 19, 233, pl. 18 fig. 5; <xref ref-type="bibr" rid="B8">Breure and Schouten 1985</xref>: 68 (lectotype designation).</comment></tp:nomenclature-citation></tp:nomenclature-citation-list></tp:nomenclature><tp:treatment-sec sec-type="Type locality"><title>Type locality.</title><p>[Australia] “Rabbit Island, near Lord Howe’s Island, Pacific Ocean”.</p></tp:treatment-sec><tp:treatment-sec sec-type="Label"><title>Label.</title><p>“Rabbit Is. / near Lord / Howe’s Is. / Pacific ocean”.</p></tp:treatment-sec><tp:treatment-sec sec-type="Dimensions"><title>Dimensions.</title><p>“Length 1.65, breadth 0.75 of an inch [H 41.9, D 19.1 mm]”; lectotype H 41.6, D 20.5, W 5.6.</p></tp:treatment-sec><tp:treatment-sec sec-type="Type material"><title>Type material.</title><p>NHMUK 1880.12.11.47-48, lectotype and one paralectotype (ex Cox).</p></tp:treatment-sec><tp:treatment-sec sec-type="Remarks"><title>Remarks.</title><p>The specimen figured by Cox (1872) has been chosen by Breure and Schouten (1985) as the lectotype; the paralectotype matches the original measurements (H 41.9).</p></tp:treatment-sec><tp:treatment-sec sec-type="Current systematic position"><title>Current systematic position.</title><p>Bothriembryontidae, <italic><tp:taxon-name>Placostylus cuninculinsulae</tp:taxon-name></italic> (Cox, 1872).</p></tp:treatment-sec><tp:treatment-sec><!--Section generated to contain objects referenced in tp:taxon-treatment.--><fig id="F12" position="float" orientation="portrait"><label>Figure 12.</label><caption><p><italic><tp:taxon-name>Eumecostylus</tp:taxon-name></italic> and <italic><tp:taxon-name>Placostylus</tp:taxon-name></italic> species. <bold>A, i</bold> <italic><tp:taxon-name>Eumecostylus hargravesi</tp:taxon-name></italic> (Cox, 1871), lectotype NHM 1880.12.11.43 (H = 65.0) <bold>B, ii</bold> <italic><tp:taxon-name>Eumecostylus sanchristovalensis</tp:taxon-name></italic> (Cox, 1870), lectotype NHM 1880.12.11.44  (H = 67.7) <bold>C, iii</bold> <italic><tp:taxon-name>Placostylus cuninculinsulae</tp:taxon-name></italic> (Cox, 1872), lectotype NHM 1880.12.11.47 (H = 41.6) <bold>D</bold> <italic><tp:taxon-name>Placostylus ambagiosus</tp:taxon-name></italic> Suter, 1906, paratype of <italic><tp:taxon-name>Placostylus ambagiosus priscus</tp:taxon-name></italic> Powell, 1938, NHM 1939.3.17.18 (H = 70.3).</p></caption><graphic xmlns:xlink="http://www.w3.org/1999/xlink" xlink:href="ZooKeys-182-001-g012.jpg" position="float" orientation="portrait" xlink:type="simple"/></fig></tp:treatment-sec><ref-list><ref id="B17"><mixed-citation xmlns:xlink="http://www.w3.org/1999/xlink" xlink:type="simple"><person-group><name name-style="western"><surname>Cox</surname><given-names>JC</given-names></name></person-group> (<year>1872b</year>)<source> Descriptions of new land-shells from Australia and the South-Sea Islands. Proceedings of the Zoological Society of London (1872): 18–20.</source></mixed-citation></ref><ref id="B8"><mixed-citation xmlns:xlink="http://www.w3.org/1999/xlink" xlink:type="simple"><person-group><name name-style="western"><surname>Breure</surname><given-names>ASH</given-names></name><name name-style="western"><surname>Schouten</surname><given-names>JR</given-names></name></person-group> (<year>1985</year>)<article-title> Notes on and descriptions of Bulimulidae (Mollusca, Gastropoda), III.</article-title><source>Zoologische Verhandelingen Leiden </source><volume>216</volume>: <fpage>1</fpage>-<lpage>98</lpage>.</mixed-citation></ref></ref-list></tp:taxon-treatment>
