# Supplementary material for: Annotated type catalogue of the Bothriembryontidae and Odontostomidae (Mollusca, Gastropoda, Orthalicoidea) in the Natural History Museum, London
Source: Zookeys. 2012 Apr 10;(182):1–70. doi: 10.3897/zookeys.182.2720 (PMC3337044; doi:10.3897/zookeys.182.2720)
Supplement: XML Treatment for Placostylus (Euplacostylus) cylindricus [file zookeys.182.2720-treatment22.xml]

<!DOCTYPE tp:taxon-treatment
  PUBLIC "-//TaxonX//DTD Taxonomic Treatment Publishing DTD v0 20100105//EN" "tax-treatment-NSO.dtd">
<tp:taxon-treatment xmlns:tp="http://www.plazi.org/taxpub"><tp:treatment-meta><mixed-citation publication-type="journal"><person-group><name><surname>Breure</surname><given-names>Abraham S.H.</given-names></name><name><surname>Ablett</surname><given-names>Jonathan D.</given-names></name></person-group><article-title>Annotated type catalogue of the Bothriembryontidae and Odontostomidae (Mollusca, Gastropoda, Orthalicoidea) in the Natural History Museum, London</article-title><source>Zookeys</source><day>10</day><month>4</month><year>2012</year><volume>2012</volume><issue>182</issue><fpage>1</fpage><lpage>70</lpage><pub-id pub-id-type="doi">10.3897/zookeys.182.2720</pub-id></mixed-citation></tp:treatment-meta><tp:nomenclature><tp:taxon-name>
                            <tp:taxon-name-part taxon-name-part-type="genus">Placostylus</tp:taxon-name-part>
                            <tp:taxon-name-part taxon-name-part-type="subgenus"> (Euplacostylus) </tp:taxon-name-part>
                            <tp:taxon-name-part taxon-name-part-type="species">cylindricus</tp:taxon-name-part>
                        <object-id xmlns:xlink="http://www.w3.org/1999/xlink" xlink:type="simple">http://species-id.net/wiki/Placostylus_cylindricus</object-id>
                        </tp:taxon-name><tp:taxon-authority>Fulton, 1907</tp:taxon-authority><xref ref-type="fig" rid="F11">Figs 11C, 11iii</xref><tp:nomenclature-citation-list><tp:nomenclature-citation><tp:taxon-name>Placostylus (Euplacostylus) cylindricus</tp:taxon-name><comment><xref ref-type="bibr" rid="B25">Fulton 1907</xref>: 154, pl. 10 fig. 3.</comment></tp:nomenclature-citation><tp:nomenclature-citation><tp:taxon-name>Placostylus (?Proaspastus) cylindricus</tp:taxon-name><comment> (Fulton); <xref ref-type="bibr" rid="B8">Breure and Schouten 1985</xref>: 64.</comment></tp:nomenclature-citation><tp:nomenclature-citation><tp:taxon-name>Eumecostylus cylindricus</tp:taxon-name><comment> (Fulton); <xref ref-type="bibr" rid="B22">Delsaerdt 2010</xref>: 39, pl. 5 figs 1–5.</comment></tp:nomenclature-citation></tp:nomenclature-citation-list></tp:nomenclature><tp:treatment-sec sec-type="Type locality"><title>Type locality.</title><p>“Isabel Island, Solomons” (see remarks).</p></tp:treatment-sec><tp:treatment-sec sec-type="Label"><title>Label.</title><p>“Isabel Id. / Solomon Ids.”, in Fulton’s handwriting.</p></tp:treatment-sec><tp:treatment-sec sec-type="Dimensions"><title>Dimensions.</title><p>“Maj. diam. 23, alt. 71 mm.”; lectotype H 71.3, D 27.4, W 6.7.</p></tp:treatment-sec><tp:treatment-sec sec-type="Type material"><title>Type material.</title><p>NHMUK 1907.5.3.160, lectotype (ex Fulton).</p></tp:treatment-sec><tp:treatment-sec sec-type="Remarks"><title>Remarks.</title><p><xref ref-type="bibr" rid="B25">Fulton (1907)</xref> mentioned that he had three specimens, of which the NHMUK specimen corresponds to his figure. Contrary to Breure and Schouten (1985), it should not be considered as holotype, but is here designated as the lectotype (Art. 74.6 ICZN). The specimen has the apex damaged. Clench (1941) questioned the type locality and suggested it was erroneous. Also <xref ref-type="bibr" rid="B22">Delsaerdt (2010)</xref> has been unable to locate this species on Santa Isabel; it is only known from Guadalcanal.</p></tp:treatment-sec><tp:treatment-sec sec-type="Current systematic position"><title>Current systematic position.</title><p>Bothriembryontidae, <italic><tp:taxon-name>Eumecostylus cylindricus</tp:taxon-name></italic> (Fulton, 1907).</p></tp:treatment-sec><tp:treatment-sec><!--Section generated to contain objects referenced in tp:taxon-treatment.--><fig id="F11" position="float" orientation="portrait"><label>Figure 11.</label><caption><p><italic><tp:taxon-name>Eumecostylus</tp:taxon-name></italic> species. <bold>A, i</bold> <italic><tp:taxon-name>Eumecostylus calus</tp:taxon-name></italic> (E.A. Smith, 1891), lectotype NHM 1891.11.3.4 (H = 78.0) <bold>B, ii</bold> <italic><tp:taxon-name>Eumecostylus foxi</tp:taxon-name></italic> (Clench, 1941), paratype NHM 1953.2.4.1 (H = 82.3) <bold>C, iii</bold> <italic><tp:taxon-name>Eumecostylus cylindricus</tp:taxon-name></italic> (Fulton, 1907), lectotype NHM 1907.5.3.160 (H = 71.3).</p></caption><graphic xmlns:xlink="http://www.w3.org/1999/xlink" xlink:href="ZooKeys-182-001-g011.jpg" position="float" orientation="portrait" xlink:type="simple"/></fig></tp:treatment-sec><ref-list><ref id="B25"><mixed-citation xmlns:xlink="http://www.w3.org/1999/xlink" xlink:type="simple"><person-group><name name-style="western"><surname>Fulton</surname><given-names>HC</given-names></name></person-group> (<year>1907</year>)<source> Descriptions of new species of <italic>Trochomorpha</italic>, <italic>Cochlostyla</italic>, <italic>Amphidromus</italic>, <italic>Bulimus</italic>, <italic>Drymaeus</italic>, <italic>Placostylus</italic>, <italic>Stenogyra</italic>, <italic>Leptopoma</italic>, <italic>Cyclophorus</italic>, <italic>Cyclotus</italic>, and <italic>Alycaeus</italic>. Annals and Magazine of Natural History (7) 19: 149–157. </source>doi: <ext-link ext-link-type="uri" xlink:href="http://dx.doi.org/10.1080/00222930709487245" xlink:type="simple">10.1080/00222930709487245</ext-link></mixed-citation></ref><ref id="B8"><mixed-citation xmlns:xlink="http://www.w3.org/1999/xlink" xlink:type="simple"><person-group><name name-style="western"><surname>Breure</surname><given-names>ASH</given-names></name><name name-style="western"><surname>Schouten</surname><given-names>JR</given-names></name></person-group> (<year>1985</year>)<article-title> Notes on and descriptions of Bulimulidae (Mollusca, Gastropoda), III.</article-title><source>Zoologische Verhandelingen Leiden </source><volume>216</volume>: <fpage>1</fpage>-<lpage>98</lpage>.</mixed-citation></ref><ref id="B22"><mixed-citation xmlns:xlink="http://www.w3.org/1999/xlink" xlink:type="simple"><person-group><name name-style="western"><surname>Delsaerdt</surname><given-names>A</given-names></name></person-group> (<year>2009 [2010]</year>)<source> Land snails on the Solomon Islands, I.</source><publisher-name>Placostylidae. L’Informatore Piceno</publisher-name>, <publisher-loc>Ancona</publisher-loc>, <lpage>132</lpage> pp.</mixed-citation></ref></ref-list></tp:taxon-treatment>
