# Supplementary material for: Annotated type catalogue of the Bothriembryontidae and Odontostomidae (Mollusca, Gastropoda, Orthalicoidea) in the Natural History Museum, London
Source: Zookeys. 2012 Apr 10;(182):1–70. doi: 10.3897/zookeys.182.2720 (PMC3337044; doi:10.3897/zookeys.182.2720)
Supplement: XML Treatment for Pupa dentata [file zookeys.182.2720-treatment23.xml]

<!DOCTYPE tp:taxon-treatment
  PUBLIC "-//TaxonX//DTD Taxonomic Treatment Publishing DTD v0 20100105//EN" "tax-treatment-NSO.dtd">
<tp:taxon-treatment xmlns:tp="http://www.plazi.org/taxpub"><tp:treatment-meta><mixed-citation publication-type="journal"><person-group><name><surname>Breure</surname><given-names>Abraham S.H.</given-names></name><name><surname>Ablett</surname><given-names>Jonathan D.</given-names></name></person-group><article-title>Annotated type catalogue of the Bothriembryontidae and Odontostomidae (Mollusca, Gastropoda, Orthalicoidea) in the Natural History Museum, London</article-title><source>Zookeys</source><day>10</day><month>4</month><year>2012</year><volume>2012</volume><issue>182</issue><fpage>1</fpage><lpage>70</lpage><pub-id pub-id-type="doi">10.3897/zookeys.182.2720</pub-id></mixed-citation></tp:treatment-meta><tp:nomenclature><tp:taxon-name>
                            <tp:taxon-name-part taxon-name-part-type="genus">Pupa</tp:taxon-name-part>
                            <tp:taxon-name-part taxon-name-part-type="species">dentata</tp:taxon-name-part>
                        <object-id xmlns:xlink="http://www.w3.org/1999/xlink" xlink:type="simple">http://species-id.net/wiki/Pupa_dentata</object-id>
                        </tp:taxon-name><tp:taxon-authority>Wood, 1828</tp:taxon-authority><xref ref-type="fig" rid="F25">Figs 25A–D, 25i</xref><tp:nomenclature-citation-list><tp:nomenclature-citation><tp:taxon-name>Pupa dentata</tp:taxon-name><comment><xref ref-type="bibr" rid="B85">Wood 1828</xref>: 24, 50, pl. 8 fig. 71.</comment></tp:nomenclature-citation></tp:nomenclature-citation-list></tp:nomenclature><tp:treatment-sec sec-type="Type locality"><title>Type locality.</title><p>Not given.</p></tp:treatment-sec><tp:treatment-sec sec-type="Label"><title>Label.</title><p>“Montevideo”.</p></tp:treatment-sec><tp:treatment-sec sec-type="Dimensions"><title>Dimensions.</title><p>Not given. Specimen figured herein H 14.16, D 7.17, W 7.9.</p></tp:treatment-sec><tp:treatment-sec sec-type="Type material"><title>Type material.</title><p>NHMUK 1840.9.12.50, two syntypes, ex Mrs. Mawe.</p></tp:treatment-sec><tp:treatment-sec sec-type="Remarks"><title>Remarks.</title><p>Wood (1828: 24) referred to material from “Br.M. [British Museum]”. This supports the claim expressed on the label that this material may be<!--PageBreak--> considered as probable syntypes. It is not clear, however, on what evidence the locality “Montevideo” is based, as Wood did not state it in his publication. One specimen is damaged.</p></tp:treatment-sec><tp:treatment-sec sec-type="Current systematic position"><title>Current systematic position.</title><p><tp:taxon-name>Odontostomidae</tp:taxon-name>, <italic><tp:taxon-name>Plagiodontes dentata</tp:taxon-name></italic> (Wood, 1828).</p></tp:treatment-sec><tp:treatment-sec><!--Section generated to contain objects referenced in tp:taxon-treatment.--><fig id="F25" position="float" orientation="portrait"><label>Figure 25.</label><caption><p><italic><tp:taxon-name>Plagiodontes</tp:taxon-name></italic> species. <bold>A–D, i</bold> <italic><tp:taxon-name>Plagiodontes dentata</tp:taxon-name></italic> (Wood, 1828), syntype NHM 1840.9.12.50 (H = 17.5) <bold>D</bold> detail of aperture <bold>E–G, ii</bold> <italic><tp:taxon-name>Plagiodontes patagonica</tp:taxon-name></italic> (d’Orbigny, 1835), paralectotype NHM 1854.12.4.235 (H = 22.3) <bold>G</bold> detail of aperture.</p></caption><graphic xmlns:xlink="http://www.w3.org/1999/xlink" xlink:href="ZooKeys-182-001-g025.jpg" position="float" orientation="portrait" xlink:type="simple"/></fig></tp:treatment-sec><ref-list><ref id="B85"><mixed-citation xmlns:xlink="http://www.w3.org/1999/xlink" xlink:type="simple"><person-group><name name-style="western"><surname>Wood</surname><given-names>W</given-names></name></person-group> (<year>1828</year>)<source> Index testaceologicus, or a catalogue of shells, British and foreign, arranged according to the Linnean system, 2<sup>nd</sup> ed. London, 212 pp.</source></mixed-citation></ref></ref-list></tp:taxon-treatment>
