# Supplementary material for: Annotated type catalogue of the Bothriembryontidae and Odontostomidae (Mollusca, Gastropoda, Orthalicoidea) in the Natural History Museum, London
Source: Zookeys. 2012 Apr 10;(182):1–70. doi: 10.3897/zookeys.182.2720 (PMC3337044; doi:10.3897/zookeys.182.2720)
Supplement: XML Treatment for Bulimus dux [file zookeys.182.2720-treatment24.xml]

<!DOCTYPE tp:taxon-treatment
  PUBLIC "-//TaxonX//DTD Taxonomic Treatment Publishing DTD v0 20100105//EN" "tax-treatment-NSO.dtd">
<tp:taxon-treatment xmlns:tp="http://www.plazi.org/taxpub"><tp:treatment-meta><mixed-citation publication-type="journal"><person-group><name><surname>Breure</surname><given-names>Abraham S.H.</given-names></name><name><surname>Ablett</surname><given-names>Jonathan D.</given-names></name></person-group><article-title>Annotated type catalogue of the Bothriembryontidae and Odontostomidae (Mollusca, Gastropoda, Orthalicoidea) in the Natural History Museum, London</article-title><source>Zookeys</source><day>10</day><month>4</month><year>2012</year><volume>2012</volume><issue>182</issue><fpage>1</fpage><lpage>70</lpage><pub-id pub-id-type="doi">10.3897/zookeys.182.2720</pub-id></mixed-citation></tp:treatment-meta><tp:nomenclature><tp:taxon-name>
                            <tp:taxon-name-part taxon-name-part-type="genus">Bulimus</tp:taxon-name-part>
                            <tp:taxon-name-part taxon-name-part-type="species">dux</tp:taxon-name-part>
                        <object-id xmlns:xlink="http://www.w3.org/1999/xlink" xlink:type="simple">http://species-id.net/wiki/Bulimus_dux</object-id>
                        </tp:taxon-name><tp:taxon-authority>Pfeiffer, 1861</tp:taxon-authority><xref ref-type="fig" rid="F3">Figs 3A–B, 3i</xref><tp:nomenclature-citation-list><tp:nomenclature-citation><tp:taxon-name>Bulimus dux</tp:taxon-name><comment><xref ref-type="bibr" rid="B66">Pfeiffer 1861</xref>: 24; B.J. <xref ref-type="bibr" rid="B75">Smith 1992</xref>: 103.</comment></tp:nomenclature-citation><tp:nomenclature-citation><tp:taxon-name>Bothriembryon (Bothriembryon) dux</tp:taxon-name><comment> (Pfeiffer); <xref ref-type="bibr" rid="B4">Breure 1978</xref>: 203 (lectotype designation); <xref ref-type="bibr" rid="B5">Breure 1979</xref>: 94.</comment></tp:nomenclature-citation></tp:nomenclature-citation-list></tp:nomenclature><tp:treatment-sec sec-type="Type locality"><title>Type locality.</title><p>“King George’s Sound, [Western] Australia”.</p></tp:treatment-sec><tp:treatment-sec sec-type="Label"><title>Label.</title><p>“King Georges Sound / W. Australia”; taxon label damaged, possibly in Pfeiffer’s handwriting. M.C. label style IV.</p></tp:treatment-sec><tp:treatment-sec sec-type="Dimensions"><title>Dimensions.</title><p>“Long. 51, diam. 26 mill.”; lectotype H 48.5, D 28, W 6.0.</p><p><bold>Type material.</bold> NHMUK 19598, lectotype; 19599, two paralectotypes (Cuming coll.).</p></tp:treatment-sec><tp:treatment-sec sec-type="Remarks"><title>Remarks.</title><p>These specimens were identified by E.A. Smith as type material.</p></tp:treatment-sec><tp:treatment-sec sec-type="Current systematic position"><title>Current systematic position.</title><p>Bothriembryontidae, <italic><tp:taxon-name>Bothriembryon dux</tp:taxon-name></italic> (Pfeiffer, 1861).</p></tp:treatment-sec><tp:treatment-sec><!--Section generated to contain objects referenced in tp:taxon-treatment.--><fig id="F3" position="float" orientation="portrait"><label>Figure 3.</label><caption><p><italic><tp:taxon-name>Bothriembryon</tp:taxon-name></italic> species. <bold>A–B, i</bold> <italic><tp:taxon-name>Bothriembryon dux</tp:taxon-name></italic> (Pfeiffer, 1861), lectotype NHM 1975598 (H = 48.5) <bold>C–E, ii</bold> <italic><tp:taxon-name>Bothriembryon leeuwinensis</tp:taxon-name></italic> (E.A. Smith, 1894), lectotype NHM 1881.11.21.128 (H = 27.0); <bold>E</bold> detail of sculpture (× 6) <bold>F–G, iv</bold> <italic><tp:taxon-name>Bothriembryon rhodostomus</tp:taxon-name></italic> (J.E. Gray, 1834), lectotype NHM 1874.10.28.1 (H = 31.1)  <bold>H–I, iii</bold> <italic><tp:taxon-name>Bothriembryon tasmanicus</tp:taxon-name></italic> (Pfeiffer, 1853), syntype NHM 1981204 (H = 30.1).</p></caption><graphic xmlns:xlink="http://www.w3.org/1999/xlink" xlink:href="ZooKeys-182-001-g003.jpg" position="float" orientation="portrait" xlink:type="simple"/></fig></tp:treatment-sec><ref-list><ref id="B66"><mixed-citation xmlns:xlink="http://www.w3.org/1999/xlink" xlink:type="simple"><person-group><name name-style="western"><surname>Pfeiffer</surname><given-names>L</given-names></name></person-group> (<year>1861</year>)<source> Description of fifty-seven new species of land-shells, from the collection of H. Cuming, Esq. Proceedings of the Zoological Society of London (1861): 20–29.</source></mixed-citation></ref><ref id="B75"><mixed-citation xmlns:xlink="http://www.w3.org/1999/xlink" xlink:type="simple"><person-group><name name-style="western"><surname>Smith</surname><given-names>BJ</given-names></name></person-group> (<year>1992</year>)<source> Non-marine Mollusca. In: Houston WWK (Ed) Zoological Catalogue of Australia, 8. Australian Government Publishing Service, Canberra, xii + 405 pp.</source></mixed-citation></ref><ref id="B4"><mixed-citation xmlns:xlink="http://www.w3.org/1999/xlink" xlink:type="simple"><person-group><name name-style="western"><surname>Breure</surname><given-names>ASH</given-names></name></person-group> (<year>1978</year>)<article-title> Notes on and descriptions of Bulimulidae (Mollusca, Gastropoda).</article-title><source>Zoologische Verhandelingen Leiden </source><volume>164</volume>: <fpage>1</fpage>-<lpage>255</lpage>.</mixed-citation></ref><ref id="B5"><mixed-citation xmlns:xlink="http://www.w3.org/1999/xlink" xlink:type="simple"><person-group><name name-style="western"><surname>Breure</surname><given-names>ASH</given-names></name></person-group> (<year>1979</year>)<article-title> Systematics, phylogeny and zoogeography of Bulimulinae (Mollusca).</article-title><source>Zoologische Verhandelingen Leiden </source><volume>168</volume>: <fpage>1</fpage>-<lpage>215</lpage>.</mixed-citation></ref></ref-list></tp:taxon-treatment>
