# Supplementary material for: Annotated type catalogue of the Bothriembryontidae and Odontostomidae (Mollusca, Gastropoda, Orthalicoidea) in the Natural History Museum, London
Source: Zookeys. 2012 Apr 10;(182):1–70. doi: 10.3897/zookeys.182.2720 (PMC3337044; doi:10.3897/zookeys.182.2720)
Supplement: XML Treatment for Bulimus broderipi elongata [file zookeys.182.2720-treatment28.xml]

<!DOCTYPE tp:taxon-treatment
  PUBLIC "-//TaxonX//DTD Taxonomic Treatment Publishing DTD v0 20100105//EN" "tax-treatment-NSO.dtd">
<tp:taxon-treatment xmlns:tp="http://www.plazi.org/taxpub"><tp:treatment-meta><mixed-citation publication-type="journal"><person-group><name><surname>Breure</surname><given-names>Abraham S.H.</given-names></name><name><surname>Ablett</surname><given-names>Jonathan D.</given-names></name></person-group><article-title>Annotated type catalogue of the Bothriembryontidae and Odontostomidae (Mollusca, Gastropoda, Orthalicoidea) in the Natural History Museum, London</article-title><source>Zookeys</source><day>10</day><month>4</month><year>2012</year><volume>2012</volume><issue>182</issue><fpage>1</fpage><lpage>70</lpage><pub-id pub-id-type="doi">10.3897/zookeys.182.2720</pub-id></mixed-citation></tp:treatment-meta><tp:nomenclature><tp:taxon-name>
                            <tp:taxon-name-part taxon-name-part-type="genus">Bulimus</tp:taxon-name-part>
                            <tp:taxon-name-part taxon-name-part-type="species">broderipi</tp:taxon-name-part>
                            <tp:taxon-name-part taxon-name-part-type="subspecies">elongata</tp:taxon-name-part>
                        <object-id xmlns:xlink="http://www.w3.org/1999/xlink" xlink:type="simple">http://species-id.net/wiki/Bulimus_broderipi_elongata</object-id>
                        </tp:taxon-name><tp:taxon-authority>d’Orbigny, 1837</tp:taxon-authority><xref ref-type="fig" rid="F4">Figs 4E–F, 4iii</xref><tp:nomenclature-citation-list><tp:nomenclature-citation><tp:taxon-name>Bulimus broderipi</tp:taxon-name><comment> var. <italic>elongata</italic><xref ref-type="bibr" rid="B45">d’Orbigny 1837 [1834–1847]</xref>: 266.</comment></tp:nomenclature-citation></tp:nomenclature-citation-list></tp:nomenclature><tp:treatment-sec sec-type="Type locality"><title>Type locality.</title><p>“Cobija, Bolivia” [Chile].</p></tp:treatment-sec><tp:treatment-sec sec-type="Label"><title>Label.</title><p>“Cobija”; in d’Orbigny’s handwriting.</p></tp:treatment-sec><tp:treatment-sec sec-type="Dimensions"><title>Dimensions.</title><p>“Long. 30 millim.; lat. 17 millim.”; lectotype H 30.5, D 16.4, W 5.2.</p></tp:treatment-sec><tp:treatment-sec sec-type="Type material"><title>Type material.</title><p>NHMUK 1854.12.4.102, lectotype and six paralectotypes (d’Orbigny coll.).</p></tp:treatment-sec><tp:treatment-sec sec-type="Remarks"><title>Remarks.</title><p>No material of this taxon has been found in the MNHN. As the species was not figured by d’Orbigny, the specimen that most closely matches the given dimensions has been chosen as the lectotype. This taxon is now considered a junior subjective synonym of <italic><tp:taxon-name>Bulinus broderipii</tp:taxon-name></italic> Sowerby I, 1832 (F. Cádiz,  unpublished data).</p></tp:treatment-sec><tp:treatment-sec sec-type="Current systematic position"><title>Current systematic position.</title><p>Bothriembryontidae, <italic><tp:taxon-name>Plectostylus broderipii</tp:taxon-name></italic> (Sowerby I, 1832) (synon. n.).</p></tp:treatment-sec><tp:treatment-sec><!--Section generated to contain objects referenced in tp:taxon-treatment.--><fig id="F4" position="float" orientation="portrait"><label>Figure 4.</label><caption><p><italic><tp:taxon-name>Plectostylus</tp:taxon-name></italic> species. <bold>A–B, i</bold> <italic><tp:taxon-name>Plectostylus broderipii</tp:taxon-name></italic> (Sowerby I, 1832), lectotype NHM 20100655  (H = 44.5) <bold>C–D, ii</bold> <italic><tp:taxon-name>Plectostylus coturnix</tp:taxon-name></italic> (Sowerby, 1832), possible syntype NHM 20100620 (H = 32.4)  <bold>E–H</bold> <italic><tp:taxon-name>Plectostylus broderipii</tp:taxon-name></italic> (Sowerby I, 1832) <bold>E–F, iii</bold> Lectotype of <italic><tp:taxon-name>Bulimus broderipi</tp:taxon-name></italic> var. <italic>elongata</italic> d’Orbigny, 1837 NHM 1854.12.4.102 (H = 30.5) <bold>G–H, iv</bold> Lectotype of <italic><tp:taxon-name>Succinea elegans</tp:taxon-name></italic> Pfeiffer, 1842 NHM 1975360 (H = 30.0).</p></caption><graphic xmlns:xlink="http://www.w3.org/1999/xlink" xlink:href="ZooKeys-182-001-g004.jpg" position="float" orientation="portrait" xlink:type="simple"/></fig></tp:treatment-sec><ref-list><ref id="B45"><mixed-citation xmlns:xlink="http://www.w3.org/1999/xlink" xlink:type="simple"><person-group><name name-style="western"><surname>d’Orbigny</surname><given-names>A</given-names></name></person-group> (<year>1834–1847</year>)<source> Voyage dans l’Amérique mériodionale (le Brésil, la république orientale de l’Uruguay, la république Argentine, la Patagonie, la république du Chile, la république de Bolivia, la république du Pérou), exécuté pendant les années 1826, 1827, 1828, 1829, 1830, 1831, 1832, et 1833. Tome 5, Partie 3, Mollusques.</source><publisher-name>P. Bertrand, Paris/V. Levrault</publisher-name>, <publisher-loc>Strasbourg</publisher-loc>, <lpage>758</lpage> pp.</mixed-citation></ref></ref-list></tp:taxon-treatment>
