# Supplementary material for: Annotated type catalogue of the Bothriembryontidae and Odontostomidae (Mollusca, Gastropoda, Orthalicoidea) in the Natural History Museum, London
Source: Zookeys. 2012 Apr 10;(182):1–70. doi: 10.3897/zookeys.182.2720 (PMC3337044; doi:10.3897/zookeys.182.2720)
Supplement: XML Treatment for Placostylus (Eumecostylus) foxi [file zookeys.182.2720-treatment30.xml]

<!DOCTYPE tp:taxon-treatment
  PUBLIC "-//TaxonX//DTD Taxonomic Treatment Publishing DTD v0 20100105//EN" "tax-treatment-NSO.dtd">
<tp:taxon-treatment xmlns:tp="http://www.plazi.org/taxpub"><tp:treatment-meta><mixed-citation publication-type="journal"><person-group><name><surname>Breure</surname><given-names>Abraham S.H.</given-names></name><name><surname>Ablett</surname><given-names>Jonathan D.</given-names></name></person-group><article-title>Annotated type catalogue of the Bothriembryontidae and Odontostomidae (Mollusca, Gastropoda, Orthalicoidea) in the Natural History Museum, London</article-title><source>Zookeys</source><day>10</day><month>4</month><year>2012</year><volume>2012</volume><issue>182</issue><fpage>1</fpage><lpage>70</lpage><pub-id pub-id-type="doi">10.3897/zookeys.182.2720</pub-id></mixed-citation></tp:treatment-meta><tp:nomenclature><tp:taxon-name>
                            <tp:taxon-name-part taxon-name-part-type="genus">Placostylus</tp:taxon-name-part>
                            <tp:taxon-name-part taxon-name-part-type="subgenus"> (Eumecostylus) </tp:taxon-name-part>
                            <tp:taxon-name-part taxon-name-part-type="species">foxi</tp:taxon-name-part>
                        <object-id xmlns:xlink="http://www.w3.org/1999/xlink" xlink:type="simple">http://species-id.net/wiki/Placostylus_foxi</object-id>
                        </tp:taxon-name><tp:taxon-authority>Clench, 1950</tp:taxon-authority><xref ref-type="fig" rid="F11">Figs 11B, 11ii</xref><tp:nomenclature-citation-list><tp:nomenclature-citation><tp:taxon-name>Placostylus (Eumecostylus) foxi</tp:taxon-name><comment><xref ref-type="bibr" rid="B12">Clench 1950</xref>: 3, figs 1–2; <xref ref-type="bibr" rid="B8">Breure and Schouten 1985</xref>: 68.</comment></tp:nomenclature-citation><tp:nomenclature-citation><tp:taxon-name>Eumecostylus foxi</tp:taxon-name><comment> Clench; <xref ref-type="bibr" rid="B22">Delsaerdt 2010</xref>: 34, pl. 3 figs 9–15.</comment></tp:nomenclature-citation></tp:nomenclature-citation-list></tp:nomenclature><tp:treatment-sec sec-type="Type locality"><title>Type locality.</title><p>“Heuru western end of San Cristobal Island, Solomon Islands”.</p></tp:treatment-sec><tp:treatment-sec sec-type="Label"><title>Label.</title><p>“Brit. Solomon Isl. / Heuru, western Cristobal Isl.”.</p></tp:treatment-sec><tp:treatment-sec sec-type="Dimensions"><title>Dimensions.</title><p>“Length 86.8, Gt. width 32 [mm]”; specimen figured herein H 82.3, D 31.5, W 5.9.</p></tp:treatment-sec><tp:treatment-sec sec-type="Type material"><title>Type material.</title><p>NHMUK 1953.2.4.1, paratype (ex Schlesch).</p></tp:treatment-sec><tp:treatment-sec sec-type="Remarks"><title>Remarks.</title><p><xref ref-type="bibr" rid="B22">Delsaerdt (2010)</xref> corrected the coordinates of the type locality as given by Clench. The specimen in NHMUK was obtained “Through Dr Quick” from the Schlesch collection and has a label “paratype” glued within the aperture. It may be noted that <xref ref-type="bibr" rid="B12">Clench (1950)</xref> stated “Paratypes (...) in the Museum of Comparative Zoology, the B.P. Bishop Museum and the collections of A.G. Stevenson, Reverend Fox and Walter J. Eyerdam”. It is not clear how the specimen reached the Schlesch collection or if it was genuinely part of the original series.</p></tp:treatment-sec><tp:treatment-sec sec-type="Current systematic position"><title>Current systematic position.</title><p>Bothriembryontidae, <italic><tp:taxon-name>Eumecostylus foxi</tp:taxon-name></italic> (Clench, 1950).</p></tp:treatment-sec><tp:treatment-sec><!--Section generated to contain objects referenced in tp:taxon-treatment.--><fig id="F11" position="float" orientation="portrait"><label>Figure 11.</label><caption><p><italic><tp:taxon-name>Eumecostylus</tp:taxon-name></italic> species. <bold>A, i</bold> <italic><tp:taxon-name>Eumecostylus calus</tp:taxon-name></italic> (E.A. Smith, 1891), lectotype NHM 1891.11.3.4 (H = 78.0) <bold>B, ii</bold> <italic><tp:taxon-name>Eumecostylus foxi</tp:taxon-name></italic> (Clench, 1941), paratype NHM 1953.2.4.1 (H = 82.3) <bold>C, iii</bold> <italic><tp:taxon-name>Eumecostylus cylindricus</tp:taxon-name></italic> (Fulton, 1907), lectotype NHM 1907.5.3.160 (H = 71.3).</p></caption><graphic xmlns:xlink="http://www.w3.org/1999/xlink" xlink:href="ZooKeys-182-001-g011.jpg" position="float" orientation="portrait" xlink:type="simple"/></fig></tp:treatment-sec><ref-list><ref id="B12"><mixed-citation xmlns:xlink="http://www.w3.org/1999/xlink" xlink:type="simple"><person-group><name name-style="western"><surname>Clench</surname><given-names>WJ</given-names></name></person-group> (<year>1950</year>)<article-title> A new species of <italic>Placostylus</italic> from San Cristobal, Solomon Islands.</article-title><source>Torreia </source><volume>15</volume>: <fpage>3</fpage>-<lpage>4</lpage>.</mixed-citation></ref><ref id="B8"><mixed-citation xmlns:xlink="http://www.w3.org/1999/xlink" xlink:type="simple"><person-group><name name-style="western"><surname>Breure</surname><given-names>ASH</given-names></name><name name-style="western"><surname>Schouten</surname><given-names>JR</given-names></name></person-group> (<year>1985</year>)<article-title> Notes on and descriptions of Bulimulidae (Mollusca, Gastropoda), III.</article-title><source>Zoologische Verhandelingen Leiden </source><volume>216</volume>: <fpage>1</fpage>-<lpage>98</lpage>.</mixed-citation></ref><ref id="B22"><mixed-citation xmlns:xlink="http://www.w3.org/1999/xlink" xlink:type="simple"><person-group><name name-style="western"><surname>Delsaerdt</surname><given-names>A</given-names></name></person-group> (<year>2009 [2010]</year>)<source> Land snails on the Solomon Islands, I.</source><publisher-name>Placostylidae. L’Informatore Piceno</publisher-name>, <publisher-loc>Ancona</publisher-loc>, <lpage>132</lpage> pp.</mixed-citation></ref></ref-list></tp:taxon-treatment>
