# Supplementary material for: Annotated type catalogue of the Bothriembryontidae and Odontostomidae (Mollusca, Gastropoda, Orthalicoidea) in the Natural History Museum, London
Source: Zookeys. 2012 Apr 10;(182):1–70. doi: 10.3897/zookeys.182.2720 (PMC3337044; doi:10.3897/zookeys.182.2720)
Supplement: XML Treatment for Bulimus fuligineus [file zookeys.182.2720-treatment31.xml]

<!DOCTYPE tp:taxon-treatment
  PUBLIC "-//TaxonX//DTD Taxonomic Treatment Publishing DTD v0 20100105//EN" "tax-treatment-NSO.dtd">
<tp:taxon-treatment xmlns:tp="http://www.plazi.org/taxpub"><tp:treatment-meta><mixed-citation publication-type="journal"><person-group><name><surname>Breure</surname><given-names>Abraham S.H.</given-names></name><name><surname>Ablett</surname><given-names>Jonathan D.</given-names></name></person-group><article-title>Annotated type catalogue of the Bothriembryontidae and Odontostomidae (Mollusca, Gastropoda, Orthalicoidea) in the Natural History Museum, London</article-title><source>Zookeys</source><day>10</day><month>4</month><year>2012</year><volume>2012</volume><issue>182</issue><fpage>1</fpage><lpage>70</lpage><pub-id pub-id-type="doi">10.3897/zookeys.182.2720</pub-id></mixed-citation></tp:treatment-meta><tp:nomenclature><tp:taxon-name>
                            <tp:taxon-name-part taxon-name-part-type="genus">Bulimus</tp:taxon-name-part>
                            <tp:taxon-name-part taxon-name-part-type="species">fuligineus</tp:taxon-name-part>
                        <object-id xmlns:xlink="http://www.w3.org/1999/xlink" xlink:type="simple">http://species-id.net/wiki/Bulimus_fuligineus</object-id>
                        </tp:taxon-name><tp:taxon-authority>Pfeiffer, 1853</tp:taxon-authority><xref ref-type="fig" rid="F15">Figs 15A, 15i</xref><tp:nomenclature-citation-list><tp:nomenclature-citation><tp:taxon-name>Bulimus fuligineus</tp:taxon-name><comment><xref ref-type="bibr" rid="B58">Pfeiffer 1853b</xref>: 301; Pfeiffer 1854, in <xref ref-type="bibr" rid="B39">Küster and Pfeiffer 1840–1865</xref>: 157, pl. 48 figs 5–6.</comment></tp:nomenclature-citation><tp:nomenclature-citation><tp:taxon-name>Bulimus fuligineus</tp:taxon-name><comment> var. β Pfeiffer 1859: 363.</comment></tp:nomenclature-citation><tp:nomenclature-citation><tp:taxon-name>Placostylus (Santacharis) fuligineus</tp:taxon-name><comment> (Pfeiffer); <xref ref-type="bibr" rid="B74">Solem 1959</xref>: 134, pl. 8 figs 3, 6.</comment></tp:nomenclature-citation></tp:nomenclature-citation-list></tp:nomenclature><tp:treatment-sec sec-type="Type locality"><title>Type locality.</title><p>[Vanuatu] “Novis Hebridis”.</p></tp:treatment-sec><tp:treatment-sec sec-type="Label"><title>Label.</title><p>“New Hebrides”. “Isle of Aneiteum”; taxon labels in Pfeiffer’s handwriting. M.C. label style IV.</p></tp:treatment-sec><tp:treatment-sec sec-type="Dimensions"><title>Dimensions.</title><p>“Long. 38, diam. 16 mill.”; lectotype H 39.4, D 19.2, W 4.6.</p></tp:treatment-sec><tp:treatment-sec sec-type="Type material"><title>Type material.</title><p>NHMUK 1975226, lectotype and two paralectotypes; 20100650, three paralectotypes of the varietal form, all Macgillivray leg. (Cuming coll.).</p></tp:treatment-sec><tp:treatment-sec sec-type="Remarks"><title>Remarks.</title><p>Two lots, each consisting of three specimens proved to be present, one corresponding to the variety recognized by Pfeiffer (1859). All material was taken at Vanuatu, Prov. Tafea, Anatom (of which Anaiteum and Aneityum are a few of the variant names), according to the label glued inside the aperture of one of the specimens and the label of the variety lot. The specimen figured by Pfeiffer (1854: pl. 48 figs 5–6) is now seclected lectotype (design. n.).<!--PageBreak--></p></tp:treatment-sec><tp:treatment-sec sec-type="Current systematic position"><title>Current systematic position.</title><p>Bothriembryontidae, <italic><tp:taxon-name>Santacharis fuligineus</tp:taxon-name></italic> (Pfeiffer, 1853).</p></tp:treatment-sec><tp:treatment-sec><!--Section generated to contain objects referenced in tp:taxon-treatment.--><fig id="F15" position="float" orientation="portrait"><label>Figure 15.</label><caption><p><italic><tp:taxon-name>Santacharis</tp:taxon-name></italic> species. <bold>A, i</bold> <italic><tp:taxon-name>Santacharis fuligineus</tp:taxon-name></italic> (Pfeiffer, 1853), lectotype NHM 1975226 (H = 39.4) <bold>B–C</bold> <italic><tp:taxon-name>Santacharis salomonis</tp:taxon-name></italic> (Pfeiffer, 1853) <bold>B, ii</bold> Lectotype NHM 1975234 (H = 33.6) <bold>C, iii</bold> Lectotype of <italic><tp:taxon-name>Bulimus pyrostomus</tp:taxon-name></italic> Pfeiffer, 1860 NHM 1975235 (H = 41.5).</p></caption><graphic xmlns:xlink="http://www.w3.org/1999/xlink" xlink:href="ZooKeys-182-001-g015.jpg" position="float" orientation="portrait" xlink:type="simple"/></fig></tp:treatment-sec><ref-list><ref id="B58"><mixed-citation xmlns:xlink="http://www.w3.org/1999/xlink" xlink:type="simple"><person-group><name name-style="western"><surname>Pfeiffer</surname><given-names>L</given-names></name></person-group> (<year>1853b</year>)<source> Monographia heliceorum viventium: sistens descriptiones systematicas et criticas omnium huius familiae generum et specierum hodie cognitarum, 3.</source><publisher-name>Brockhaus</publisher-name>, <publisher-loc>Lipsiae</publisher-loc>, <lpage>711</lpage> pp.</mixed-citation></ref><ref id="B39"><mixed-citation xmlns:xlink="http://www.w3.org/1999/xlink" xlink:type="simple"><person-group><name name-style="western"><surname>Küster</surname><given-names>HC</given-names></name><name name-style="western"><surname>Pfeiffer</surname><given-names>L</given-names></name></person-group> (<year>1840–1855 [1840–1865]</year>)<source> Die Gattungen <italic>Bulimus</italic>, <italic>Partula</italic>, <italic>Achatinella</italic>, <italic>Achatina</italic> und <italic>Azeca</italic>. Systematisches Conchylien-Cabinet von Martini und Chemnitz, I, 13 (1): i–xix, 1–395.</source></mixed-citation></ref><ref id="B74"><mixed-citation xmlns:xlink="http://www.w3.org/1999/xlink" xlink:type="simple"><person-group><name name-style="western"><surname>Solem</surname><given-names>A</given-names></name></person-group> (<year>1959</year>)<article-title> Systematics and zoogeography of the land and freshwater Mollusca of the New Hebrides.</article-title><source>Fieldiana Zoology </source><volume>43</volume>: <fpage>1</fpage>-<lpage>359</lpage>.</mixed-citation></ref></ref-list></tp:taxon-treatment>
