# Supplementary material for: Annotated type catalogue of the Bothriembryontidae and Odontostomidae (Mollusca, Gastropoda, Orthalicoidea) in the Natural History Museum, London
Source: Zookeys. 2012 Apr 10;(182):1–70. doi: 10.3897/zookeys.182.2720 (PMC3337044; doi:10.3897/zookeys.182.2720)
Supplement: XML Treatment for Bulimus fuscagula [file zookeys.182.2720-treatment32.xml]

<!DOCTYPE tp:taxon-treatment
  PUBLIC "-//TaxonX//DTD Taxonomic Treatment Publishing DTD v0 20100105//EN" "tax-treatment-NSO.dtd">
<tp:taxon-treatment xmlns:tp="http://www.plazi.org/taxpub"><tp:treatment-meta><mixed-citation publication-type="journal"><person-group><name><surname>Breure</surname><given-names>Abraham S.H.</given-names></name><name><surname>Ablett</surname><given-names>Jonathan D.</given-names></name></person-group><article-title>Annotated type catalogue of the Bothriembryontidae and Odontostomidae (Mollusca, Gastropoda, Orthalicoidea) in the Natural History Museum, London</article-title><source>Zookeys</source><day>10</day><month>4</month><year>2012</year><volume>2012</volume><issue>182</issue><fpage>1</fpage><lpage>70</lpage><pub-id pub-id-type="doi">10.3897/zookeys.182.2720</pub-id></mixed-citation></tp:treatment-meta><tp:nomenclature><tp:taxon-name>
                            <tp:taxon-name-part taxon-name-part-type="genus">Bulimus</tp:taxon-name-part>
                            <tp:taxon-name-part taxon-name-part-type="species">fuscagula</tp:taxon-name-part>
                        <object-id xmlns:xlink="http://www.w3.org/1999/xlink" xlink:type="simple">http://species-id.net/wiki/Bulimus_fuscagula</object-id>
                        </tp:taxon-name><tp:taxon-authority>d’Orbigny, 1837</tp:taxon-authority><xref ref-type="fig" rid="F23">Figs 23E–F, 23iii</xref><tp:nomenclature-citation-list><tp:nomenclature-citation><tp:taxon-name>Bulimus fuscagula</tp:taxon-name><comment><xref ref-type="bibr" rid="B45">d’Orbigny 1837 [1834–1847]</xref>: 318, pl. 39 figs 1–2; <xref ref-type="bibr" rid="B33">Gray 1854</xref>: 22.</comment></tp:nomenclature-citation><tp:nomenclature-citation><tp:taxon-name>Bahiensis miliola</tp:taxon-name><comment> (d’Orbigny); <xref ref-type="bibr" rid="B73">Simone 2006</xref>: 169, fig. 591b.</comment></tp:nomenclature-citation></tp:nomenclature-citation-list></tp:nomenclature><tp:treatment-sec sec-type="Type locality"><title>Type locality.</title><p>[Brazil] “Rio de Janeiro”.</p></tp:treatment-sec><tp:treatment-sec sec-type="Label"><title>Label.</title><p>“In Bresil”</p></tp:treatment-sec><tp:treatment-sec sec-type="Dimensions"><title>Dimensions.</title><p>“Long. 30 millim.; lat. 8 millim.”; lectotype H 28.6, D 7.6, W 9.4.</p></tp:treatment-sec><tp:treatment-sec sec-type="Type material"><title>Type material.</title><p>NHMUK 1854.12.4.141, lectotype (d’Orbigny coll.).</p></tp:treatment-sec><tp:treatment-sec sec-type="Remarks"><title>Remarks.</title><p>This specimen was thought by d’Orbigny to represent <italic><tp:taxon-name>Auricula fuscagula</tp:taxon-name></italic> Lea, 1837 [= <italic><tp:taxon-name>Cyclodontina punctatissima</tp:taxon-name></italic> (Lesson, 1830)], which is, however, a distinct species. The type lot consisted of a second specimen (NHMUK 1854.12.4.142) which indeed belongs to this species described by Lesson. Therefore, to solve the potential confusion, specimen NHMUK 1854.12.4.141 is here designated as lectotype (design. n.) of <italic><tp:taxon-name>Bulimus fuscagula</tp:taxon-name></italic> d’Orbigny.</p></tp:treatment-sec><tp:treatment-sec sec-type="Current systematic position"><title>Current systematic position.</title><p><tp:taxon-name>Odontostomidae</tp:taxon-name>, <italic><tp:taxon-name>Bahiensis fuscagula</tp:taxon-name></italic> (d’Orbigny, 1837).</p></tp:treatment-sec><tp:treatment-sec><!--Section generated to contain objects referenced in tp:taxon-treatment.--><fig id="F23" position="float" orientation="portrait"><label>Figure 23.</label><caption><p><bold>A–B, i</bold> <italic><tp:taxon-name>Cyclodontina fusiformis</tp:taxon-name></italic> (Menke, 1828), lectotype of <italic><tp:taxon-name>Bulimus catharinae</tp:taxon-name></italic> Pfeiffer, 1857 NHM 1975261 (H = 24.4) <bold>C–D, ii</bold> <italic><tp:taxon-name>Moricandia tolerata</tp:taxon-name></italic> (Fulton, 1903), holotype NHM 1903.11.20.34 (H = 31.9) <bold>E–F, iii</bold> <italic><tp:taxon-name>Bahiensis fuscagula</tp:taxon-name></italic> (d’Orbigny, 1837), lectotype NHM 1854.12.4.141 (H = 30).</p></caption><graphic xmlns:xlink="http://www.w3.org/1999/xlink" xlink:href="ZooKeys-182-001-g023.jpg" position="float" orientation="portrait" xlink:type="simple"/></fig></tp:treatment-sec><ref-list><ref id="B45"><mixed-citation xmlns:xlink="http://www.w3.org/1999/xlink" xlink:type="simple"><person-group><name name-style="western"><surname>d’Orbigny</surname><given-names>A</given-names></name></person-group> (<year>1834–1847</year>)<source> Voyage dans l’Amérique mériodionale (le Brésil, la république orientale de l’Uruguay, la république Argentine, la Patagonie, la république du Chile, la république de Bolivia, la république du Pérou), exécuté pendant les années 1826, 1827, 1828, 1829, 1830, 1831, 1832, et 1833. Tome 5, Partie 3, Mollusques.</source><publisher-name>P. Bertrand, Paris/V. Levrault</publisher-name>, <publisher-loc>Strasbourg</publisher-loc>, <lpage>758</lpage> pp.</mixed-citation></ref><ref id="B33"><mixed-citation xmlns:xlink="http://www.w3.org/1999/xlink" xlink:type="simple"><person-group><name name-style="western"><surname>Gray</surname><given-names>JE</given-names></name></person-group> (<year>1854</year>)<source> List of the shells of South America in the collection of the British Museum; collected and described by M.</source><publisher-name>Alcide d’Orbigny in the “Voyage dans l’Amérique Méridionale”. Trustees of the British Museum</publisher-name>, <publisher-loc>London</publisher-loc>, <lpage>89</lpage> pp.</mixed-citation></ref><ref id="B73"><mixed-citation xmlns:xlink="http://www.w3.org/1999/xlink" xlink:type="simple"><person-group><name name-style="western"><surname>Simone</surname><given-names>LRL</given-names></name></person-group> (<year>2006</year>)<source> Land and freshwater mollusks of Brazil: 1–390. EGB/Fapesp, Sao Paulo.</source></mixed-citation></ref></ref-list></tp:taxon-treatment>
