# Supplementary material for: Annotated type catalogue of the Bothriembryontidae and Odontostomidae (Mollusca, Gastropoda, Orthalicoidea) in the Natural History Museum, London
Source: Zookeys. 2012 Apr 10;(182):1–70. doi: 10.3897/zookeys.182.2720 (PMC3337044; doi:10.3897/zookeys.182.2720)
Supplement: XML Treatment for Bulimus fibratus grammica [file zookeys.182.2720-treatment34.xml]

<!DOCTYPE tp:taxon-treatment
  PUBLIC "-//TaxonX//DTD Taxonomic Treatment Publishing DTD v0 20100105//EN" "tax-treatment-NSO.dtd">
<tp:taxon-treatment xmlns:tp="http://www.plazi.org/taxpub"><tp:treatment-meta><mixed-citation publication-type="journal"><person-group><name><surname>Breure</surname><given-names>Abraham S.H.</given-names></name><name><surname>Ablett</surname><given-names>Jonathan D.</given-names></name></person-group><article-title>Annotated type catalogue of the Bothriembryontidae and Odontostomidae (Mollusca, Gastropoda, Orthalicoidea) in the Natural History Museum, London</article-title><source>Zookeys</source><day>10</day><month>4</month><year>2012</year><volume>2012</volume><issue>182</issue><fpage>1</fpage><lpage>70</lpage><pub-id pub-id-type="doi">10.3897/zookeys.182.2720</pub-id></mixed-citation></tp:treatment-meta><tp:nomenclature><tp:taxon-name>
                            <tp:taxon-name-part taxon-name-part-type="genus">Bulimus</tp:taxon-name-part>
                            <tp:taxon-name-part taxon-name-part-type="species">fibratus</tp:taxon-name-part>
                            <tp:taxon-name-part taxon-name-part-type="subspecies">grammica</tp:taxon-name-part>
                        <object-id xmlns:xlink="http://www.w3.org/1999/xlink" xlink:type="simple">http://species-id.net/wiki/Bulimus_fibratus_grammica</object-id>
                        </tp:taxon-name><tp:taxon-authority>Crosse, 1870</tp:taxon-authority><xref ref-type="fig" rid="F9">Figs 9A, 9i</xref><tp:nomenclature-citation-list><tp:nomenclature-citation><tp:taxon-name>Bulimus fibratus grammica</tp:taxon-name><comment><xref ref-type="bibr" rid="B18">Crosse 1870</xref>: 242; <xref ref-type="bibr" rid="B43">Neubert et al. 2009</xref>: 62, fig. 54.</comment></tp:nomenclature-citation></tp:nomenclature-citation-list></tp:nomenclature><tp:treatment-sec sec-type="Type locality"><title>Type locality.</title><p>“Nouvelle-Calédonie”.</p></tp:treatment-sec><tp:treatment-sec sec-type="Label"><title>Label.</title><p>“New Caledonia” added in a later handwriting. “type de l’auteur” glued on shell.</p></tp:treatment-sec><tp:treatment-sec sec-type="Dimensions"><title>Dimensions.</title><p>“Long. 111, diam. maj. 47 mill.”; specimen figured herein H 111.3, D 52.5, W 7.4.</p></tp:treatment-sec><tp:treatment-sec sec-type="Type material"><title>Type material.</title><p>NHMUK 1929.9.14.5, syntype, ex Marie coll.</p></tp:treatment-sec><tp:treatment-sec sec-type="Remarks"><title>Remarks.</title><p>In the recent revision of New Caledonian <italic><tp:taxon-name>Placostylus</tp:taxon-name></italic> (<xref ref-type="bibr" rid="B43">Neubert et al. 2009</xref>) an argument is made for the current systematic position of this taxon.</p></tp:treatment-sec><tp:treatment-sec sec-type="Current systematic position"><title>Current systematic position.</title><p>Bothriembryontidae, <italic><tp:taxon-name>Placostylus fibratus goroensis</tp:taxon-name></italic> (Souverbie, 1870).</p></tp:treatment-sec><tp:treatment-sec><!--Section generated to contain objects referenced in tp:taxon-treatment.--><fig id="F9" position="float" orientation="portrait"><label>Figure 9.</label><caption><p><italic><tp:taxon-name>Placostylus</tp:taxon-name></italic> species. <bold>A, i</bold> <italic><tp:taxon-name>Placostylus fibratus goroensis</tp:taxon-name></italic> (Souverbie in Souverbie and Montrouzier, 1870), syntype of <italic><tp:taxon-name>Bulimus fibratus grammica</tp:taxon-name></italic> Crosse, 1870 NHM 1929.9.14.15 (H = 111.3) <bold>B, ii</bold> <italic><tp:taxon-name>Placostylus fibratus souvillei</tp:taxon-name></italic> (Morelet, 1857), lectotype NHM 1893.2.4.1529 (H = 116.5) <bold>C, iii</bold> <italic><tp:taxon-name>Placostylus porphyrostomus porphyrostomus</tp:taxon-name></italic> (Pfeiffer, 1851), holotype of <italic><tp:taxon-name>Bulimus singularis</tp:taxon-name></italic> Morelet, 1857 NHM 1893.2.4.1530 (H = 70.0) <bold>D, iv</bold> <italic><tp:taxon-name>Placostylus eddystonensis eddystonensis</tp:taxon-name></italic> (Pfeiffer, 1855), lectotype NHM 1975230 (H = 73.3) <bold>E, v</bold> <italic><tp:taxon-name>Placostylus eddystonensis savesi</tp:taxon-name></italic> (Crosse, 1886), holotype NHM 1929.9.14.7 (H = 57.5) <bold>F, vi</bold> <italic><tp:taxon-name>Placostylus caledonicus</tp:taxon-name></italic> (Petit de la Saussaye, 1845), possible syntype of <italic><tp:taxon-name>Bulimus edwardsianus</tp:taxon-name></italic> Gassies, 1863 NHM 1883.11.10.1172 (H = 72.0). All reduced in size.</p></caption><graphic xmlns:xlink="http://www.w3.org/1999/xlink" xlink:href="ZooKeys-182-001-g009.jpg" position="float" orientation="portrait" xlink:type="simple"/></fig></tp:treatment-sec><ref-list><ref id="B18"><mixed-citation xmlns:xlink="http://www.w3.org/1999/xlink" xlink:type="simple"><person-group><name name-style="western"><surname>Crosse</surname><given-names>H</given-names></name></person-group> (<year>1870</year>)<article-title> Diagnosen molluscorum Novae Caledoniae incolarum.</article-title><source>Journal de Conchyliologie </source><volume>18</volume>: <fpage>238</fpage>-<lpage>248</lpage>.</mixed-citation></ref><ref id="B43"><mixed-citation xmlns:xlink="http://www.w3.org/1999/xlink" xlink:type="simple"><person-group><name name-style="western"><surname>Neubert</surname><given-names>E</given-names></name><name name-style="western"><surname>Chérel-Mora</surname><given-names>C</given-names></name><name name-style="western"><surname>Bouchet</surname><given-names>P</given-names></name></person-group> (<year>2009</year>)<article-title> Polytypy, clines, and fragmentation: The bulime<bold>s</bold> of New Caledonia revisited (Pulmonata, Orthalicoidea, Placostylidae).</article-title> In: <person-group><name name-style="western"><surname>Grandcolas</surname><given-names>P</given-names></name></person-group> (<role>ed.</role>). <issue-title>, Zoologia Neocaledonica 7. Biodiversity studies in New Caledonia.</issue-title><source>Mémoires du Muséum national d’Histoire naturelle </source><volume>198</volume>: <fpage>37</fpage>–<lpage>131</lpage>.</mixed-citation></ref></ref-list></tp:taxon-treatment>
