# Supplementary material for: Annotated type catalogue of the Bothriembryontidae and Odontostomidae (Mollusca, Gastropoda, Orthalicoidea) in the Natural History Museum, London
Source: Zookeys. 2012 Apr 10;(182):1–70. doi: 10.3897/zookeys.182.2720 (PMC3337044; doi:10.3897/zookeys.182.2720)
Supplement: XML Treatment for Helix guarani [file zookeys.182.2720-treatment36.xml]

<!DOCTYPE tp:taxon-treatment
  PUBLIC "-//TaxonX//DTD Taxonomic Treatment Publishing DTD v0 20100105//EN" "tax-treatment-NSO.dtd">
<tp:taxon-treatment xmlns:tp="http://www.plazi.org/taxpub"><tp:treatment-meta><mixed-citation publication-type="journal"><person-group><name><surname>Breure</surname><given-names>Abraham S.H.</given-names></name><name><surname>Ablett</surname><given-names>Jonathan D.</given-names></name></person-group><article-title>Annotated type catalogue of the Bothriembryontidae and Odontostomidae (Mollusca, Gastropoda, Orthalicoidea) in the Natural History Museum, London</article-title><source>Zookeys</source><day>10</day><month>4</month><year>2012</year><volume>2012</volume><issue>182</issue><fpage>1</fpage><lpage>70</lpage><pub-id pub-id-type="doi">10.3897/zookeys.182.2720</pub-id></mixed-citation></tp:treatment-meta><tp:nomenclature><tp:taxon-name>
                            <tp:taxon-name-part taxon-name-part-type="genus">Helix</tp:taxon-name-part>
                            <tp:taxon-name-part taxon-name-part-type="species">guarani</tp:taxon-name-part>
                        <object-id xmlns:xlink="http://www.w3.org/1999/xlink" xlink:type="simple">http://species-id.net/wiki/Helix_guarani</object-id>
                        </tp:taxon-name><tp:taxon-authority>d’Orbigny, 1835</tp:taxon-authority><xref ref-type="fig" rid="F18">Figs 18A–B, 18iii</xref><tp:nomenclature-citation-list><tp:nomenclature-citation><tp:taxon-name>Helix guarani</tp:taxon-name><comment><xref ref-type="bibr" rid="B46">d’Orbigny 1835</xref>: 21.</comment></tp:nomenclature-citation><tp:nomenclature-citation><tp:taxon-name>Bulimus guarani</tp:taxon-name><comment><xref ref-type="bibr" rid="B45">d’Orbigny 1837 [1834–1847]</xref>: 518, pl. 41bis fig. 1.</comment></tp:nomenclature-citation></tp:nomenclature-citation-list></tp:nomenclature><tp:treatment-sec sec-type="Type locality"><title>Type locality.</title><p>“provincia Corrientesensi (republica Argentina)”.</p></tp:treatment-sec><tp:treatment-sec sec-type="Label"><title>Label.</title><p>“corrientes. rep. Argentina”, label in d’Orbigny’s handwriting.</p></tp:treatment-sec><tp:treatment-sec sec-type="Dimensions"><title>Dimensions.</title><p>“Longit. 23 millim., latit. 8 1/2”; lectotype H 20.5, D 7.4, H 8.1.<!--PageBreak--></p></tp:treatment-sec><tp:treatment-sec sec-type="Type material"><title>Type material.</title><p>NHMUK 1854.12.4.140, lectotype and one paralectotype (d’Orbigny coll.).</p></tp:treatment-sec><tp:treatment-sec sec-type="Remarks"><title>Remarks.</title><p>The specimen corresponding to <xref ref-type="bibr" rid="B45">d’Orbigny 1837 [1834–1847]</xref>: pl. 41 bis fig. 1 has been selected lectotype (design. n.); the apex of the specimen is slightly damaged and its current shell height is somewhat smaller than in the original measurements. This species is tentatively classified with <italic><tp:taxon-name>Bahiensis</tp:taxon-name></italic>, awaiting a generic level revision of this group.</p></tp:treatment-sec><tp:treatment-sec sec-type="Current systematic position"><title>Current systematic position.</title><p><tp:taxon-name>Odontostomidae</tp:taxon-name>, <italic><tp:taxon-name>Bahiensis guarani</tp:taxon-name></italic> (d’Orbigny, 1835).</p></tp:treatment-sec><tp:treatment-sec><!--Section generated to contain objects referenced in tp:taxon-treatment.--><fig id="F18" position="float" orientation="portrait"><label>Figure 18.</label><caption><p><italic><tp:taxon-name>Bahiensis</tp:taxon-name></italic> species. <bold>A–B, iii</bold> <italic><tp:taxon-name>Bahiensis guarani</tp:taxon-name></italic> (d’Orbigny, 1835), lectotype NHM 1854.12.4.140 (H = 20.5) <bold>C–E, iv</bold> <italic><tp:taxon-name>Bahiensis rhodinostoma</tp:taxon-name></italic> (d’Orbigny, 1835), lectotype NHM 1854.12.4.140 (H = 21.7)  <bold>F–I</bold> <italic><tp:taxon-name>Bahiensis neglectus</tp:taxon-name></italic> (Pfeiffer, 1847) <bold>F–G, ii</bold> Lectotype of <italic><tp:taxon-name>Bulimus oblitus</tp:taxon-name></italic> Reeve, 1849 NHM 1975254  (H = 20.9) <bold>H–I, i</bold> Lectotype of <italic><tp:taxon-name>Bulimus neglectus</tp:taxon-name></italic> Pfeiffer, 1847 NHM 1975263 (H = 16.8).</p></caption><graphic xmlns:xlink="http://www.w3.org/1999/xlink" xlink:href="ZooKeys-182-001-g018.jpg" position="float" orientation="portrait" xlink:type="simple"/></fig></tp:treatment-sec><ref-list><ref id="B46"><mixed-citation xmlns:xlink="http://www.w3.org/1999/xlink" xlink:type="simple"><person-group><name name-style="western"><surname>d’Orbigny</surname><given-names>A</given-names></name></person-group> (<year>1835</year>)<article-title> Synopsis terrestrium et fluviatilium molluscorum, in suo per Americam meriodionalem itinere.</article-title><source>Magasin de Zoologie </source><volume>5</volume> (<issue>61</issue>): <fpage>1</fpage>-<lpage>44</lpage>.</mixed-citation></ref><ref id="B45"><mixed-citation xmlns:xlink="http://www.w3.org/1999/xlink" xlink:type="simple"><person-group><name name-style="western"><surname>d’Orbigny</surname><given-names>A</given-names></name></person-group> (<year>1834–1847</year>)<source> Voyage dans l’Amérique mériodionale (le Brésil, la république orientale de l’Uruguay, la république Argentine, la Patagonie, la république du Chile, la république de Bolivia, la république du Pérou), exécuté pendant les années 1826, 1827, 1828, 1829, 1830, 1831, 1832, et 1833. Tome 5, Partie 3, Mollusques.</source><publisher-name>P. Bertrand, Paris/V. Levrault</publisher-name>, <publisher-loc>Strasbourg</publisher-loc>, <lpage>758</lpage> pp.</mixed-citation></ref></ref-list></tp:taxon-treatment>
