# Supplementary material for: Annotated type catalogue of the Bothriembryontidae and Odontostomidae (Mollusca, Gastropoda, Orthalicoidea) in the Natural History Museum, London
Source: Zookeys. 2012 Apr 10;(182):1–70. doi: 10.3897/zookeys.182.2720 (PMC3337044; doi:10.3897/zookeys.182.2720)
Supplement: XML Treatment for Placostylus guppyi [file zookeys.182.2720-treatment37.xml]

<!DOCTYPE tp:taxon-treatment
  PUBLIC "-//TaxonX//DTD Taxonomic Treatment Publishing DTD v0 20100105//EN" "tax-treatment-NSO.dtd">
<tp:taxon-treatment xmlns:tp="http://www.plazi.org/taxpub"><tp:treatment-meta><mixed-citation publication-type="journal"><person-group><name><surname>Breure</surname><given-names>Abraham S.H.</given-names></name><name><surname>Ablett</surname><given-names>Jonathan D.</given-names></name></person-group><article-title>Annotated type catalogue of the Bothriembryontidae and Odontostomidae (Mollusca, Gastropoda, Orthalicoidea) in the Natural History Museum, London</article-title><source>Zookeys</source><day>10</day><month>4</month><year>2012</year><volume>2012</volume><issue>182</issue><fpage>1</fpage><lpage>70</lpage><pub-id pub-id-type="doi">10.3897/zookeys.182.2720</pub-id></mixed-citation></tp:treatment-meta><tp:nomenclature><tp:taxon-name>
                            <tp:taxon-name-part taxon-name-part-type="genus">Placostylus</tp:taxon-name-part>
                            <tp:taxon-name-part taxon-name-part-type="species">guppyi</tp:taxon-name-part>
                        <object-id xmlns:xlink="http://www.w3.org/1999/xlink" xlink:type="simple">http://species-id.net/wiki/Placostylus_guppyi</object-id>
                        </tp:taxon-name><tp:taxon-authority>E.A. Smith, 1891</tp:taxon-authority><xref ref-type="fig" rid="F14">Figs 14C, 14iii</xref><tp:nomenclature-citation-list><tp:nomenclature-citation><tp:taxon-name>Placostylus guppyi</tp:taxon-name><comment> E.A. <xref ref-type="bibr" rid="B77">Smith 1891</xref>: 489, pl. 40 fig. 6; <xref ref-type="bibr" rid="B8">Breure and Schouten 1985</xref>: 69 (lectotype designation).</comment></tp:nomenclature-citation><tp:nomenclature-citation><tp:taxon-name>Placocharis guppyi</tp:taxon-name><comment> (Smith); <xref ref-type="bibr" rid="B22">Delsaerdt 2010</xref>: 60, pl. 11 figs 12–13.</comment></tp:nomenclature-citation></tp:nomenclature-citation-list></tp:nomenclature><tp:treatment-sec sec-type="Type locality"><title>Type locality.</title><p>“Solomon Islands”; restricted to West Guadalcanal by <xref ref-type="bibr" rid="B22">Delsaerdt (2010)</xref>.</p></tp:treatment-sec><tp:treatment-sec sec-type="Label"><title>Label.</title><p>“Solomon Is.”, taxon label in Smith’s handwriting.</p></tp:treatment-sec><tp:treatment-sec sec-type="Dimensions"><title>Dimensions.</title><p>“Longit. 80 millim., diam. maj. 37”; lectotype H 80.1, D 40.1, W 5.5.</p></tp:treatment-sec><tp:treatment-sec sec-type="Type material"><title>Type material.</title><p>NHMUK 1891.11.6.110, lectotype; 1891.11.6.111, paralectotype, Brazier leg.</p></tp:treatment-sec><tp:treatment-sec sec-type="Current systematic position"><title>Current systematic position.</title><p>Bothriembryontidae, <italic><tp:taxon-name>Placocharis guppyi</tp:taxon-name></italic> (E.A. Smith, 1891).</p></tp:treatment-sec><tp:treatment-sec><!--Section generated to contain objects referenced in tp:taxon-treatment.--><fig id="F14" position="float" orientation="portrait"><label>Figure 14.</label><caption><p><italic><tp:taxon-name>Placocharis</tp:taxon-name></italic> species. <bold>A, i–ii</bold> <italic><tp:taxon-name>Placocharis kreftii</tp:taxon-name></italic> (Cox, 1872), lectotype NHM 20070068 (H = 54.9) <bold>i</bold> Label of the specimen presented by J.C. Cox <bold>ii</bold> Labels of the specimens originating from the Kennard collection <bold>B, v</bold> <italic><tp:taxon-name>Placocharis macgillivrayi</tp:taxon-name></italic> (Pfeiffer, 1855), lectotype NHM 1975232 (H = 58.5) <bold>C, iii</bold> <italic><tp:taxon-name>Placocharis guppyi</tp:taxon-name></italic> (E.A. Smith, 1891), lectotype NHM 1891.11.6.110 (H = 80.1) <bold>D, iv</bold> <italic><tp:taxon-name>Placocharis strangei</tp:taxon-name></italic> (Pfeiffer, 1853), lectotype NHM 20100652 (H = 45.9).</p></caption><graphic xmlns:xlink="http://www.w3.org/1999/xlink" xlink:href="ZooKeys-182-001-g014.jpg" position="float" orientation="portrait" xlink:type="simple"/></fig></tp:treatment-sec><ref-list><ref id="B77"><mixed-citation xmlns:xlink="http://www.w3.org/1999/xlink" xlink:type="simple"><person-group><name name-style="western"><surname>Smith</surname><given-names>EA</given-names></name></person-group> (<year>1891</year>)<source> Descriptions of new species of shells from New South Wales, New Guinea, the Caroline and Solomon Islands. Proceedings of the Zoological Society of London (1891): 486–491.</source></mixed-citation></ref><ref id="B8"><mixed-citation xmlns:xlink="http://www.w3.org/1999/xlink" xlink:type="simple"><person-group><name name-style="western"><surname>Breure</surname><given-names>ASH</given-names></name><name name-style="western"><surname>Schouten</surname><given-names>JR</given-names></name></person-group> (<year>1985</year>)<article-title> Notes on and descriptions of Bulimulidae (Mollusca, Gastropoda), III.</article-title><source>Zoologische Verhandelingen Leiden </source><volume>216</volume>: <fpage>1</fpage>-<lpage>98</lpage>.</mixed-citation></ref><ref id="B22"><mixed-citation xmlns:xlink="http://www.w3.org/1999/xlink" xlink:type="simple"><person-group><name name-style="western"><surname>Delsaerdt</surname><given-names>A</given-names></name></person-group> (<year>2009 [2010]</year>)<source> Land snails on the Solomon Islands, I.</source><publisher-name>Placostylidae. L’Informatore Piceno</publisher-name>, <publisher-loc>Ancona</publisher-loc>, <lpage>132</lpage> pp.</mixed-citation></ref></ref-list></tp:taxon-treatment>
