# Supplementary material for: Annotated type catalogue of the Bothriembryontidae and Odontostomidae (Mollusca, Gastropoda, Orthalicoidea) in the Natural History Museum, London
Source: Zookeys. 2012 Apr 10;(182):1–70. doi: 10.3897/zookeys.182.2720 (PMC3337044; doi:10.3897/zookeys.182.2720)
Supplement: XML Treatment for Bulimus koroensis [file zookeys.182.2720-treatment41.xml]

<!DOCTYPE tp:taxon-treatment
  PUBLIC "-//TaxonX//DTD Taxonomic Treatment Publishing DTD v0 20100105//EN" "tax-treatment-NSO.dtd">
<tp:taxon-treatment xmlns:tp="http://www.plazi.org/taxpub"><tp:treatment-meta><mixed-citation publication-type="journal"><person-group><name><surname>Breure</surname><given-names>Abraham S.H.</given-names></name><name><surname>Ablett</surname><given-names>Jonathan D.</given-names></name></person-group><article-title>Annotated type catalogue of the Bothriembryontidae and Odontostomidae (Mollusca, Gastropoda, Orthalicoidea) in the Natural History Museum, London</article-title><source>Zookeys</source><day>10</day><month>4</month><year>2012</year><volume>2012</volume><issue>182</issue><fpage>1</fpage><lpage>70</lpage><pub-id pub-id-type="doi">10.3897/zookeys.182.2720</pub-id></mixed-citation></tp:treatment-meta><tp:nomenclature><tp:taxon-name>
                            <tp:taxon-name-part taxon-name-part-type="genus">Bulimus</tp:taxon-name-part>
                            <tp:taxon-name-part taxon-name-part-type="species">koroensis</tp:taxon-name-part>
                        <object-id xmlns:xlink="http://www.w3.org/1999/xlink" xlink:type="simple">http://species-id.net/wiki/Bulimus_koroensis</object-id>
                        </tp:taxon-name><tp:taxon-authority>Garrett, 1872</tp:taxon-authority><xref ref-type="fig" rid="F13">Figs 13E, 13iv</xref><tp:nomenclature-citation-list><tp:nomenclature-citation><tp:taxon-name>Bulimus koroensis</tp:taxon-name><comment><xref ref-type="bibr" rid="B27">Garrett 1872</xref>: 236, pl. 18 fig. 9.</comment></tp:nomenclature-citation></tp:nomenclature-citation-list></tp:nomenclature><tp:treatment-sec sec-type="Type locality"><title>Type locality.</title><p>“Koro Isl., Viti Isles”.</p></tp:treatment-sec><tp:treatment-sec sec-type="Label"><title>Label.</title><p>“Koro, Viti”.</p></tp:treatment-sec><tp:treatment-sec sec-type="Dimensions"><title>Dimensions.</title><p>“Length 53 mill.; diam. 18 mill.”; specimen figured herein H 51.2, D 18.0, W 5.1.</p></tp:treatment-sec><tp:treatment-sec sec-type="Type material"><title>Type material.</title><p>NHMUK 20030802, two probable syntypes, ex Taylor, ex Garrett.</p></tp:treatment-sec><tp:treatment-sec sec-type="Current systematic position"><title>Current systematic position.</title><p>Bothriembryontidae, <italic><tp:taxon-name>Euplacostylus koroensis</tp:taxon-name></italic> (Garrett, 1872).</p></tp:treatment-sec><tp:treatment-sec><!--Section generated to contain objects referenced in tp:taxon-treatment.--><fig id="F13" position="float" orientation="portrait"><label>Figure 13.</label><caption><p><bold>A–C</bold> <italic><tp:taxon-name>Callistocharis</tp:taxon-name></italic> species <bold>A, i</bold> <italic><tp:taxon-name>Callistocharis crassilabrum</tp:taxon-name></italic> (Garrett, 1872), syntype NHM 20030801 (H = 44.0) <bold>B, iii</bold> <italic><tp:taxon-name>Callistocharis ochrostoma</tp:taxon-name></italic> (Garrett, 1872), probable syntype NHM 20030803 (H = 35.8)  <bold>C, ii</bold> <italic><tp:taxon-name>Callistocharis subroseus</tp:taxon-name></italic> (Fulton, 1915), holotype NHM 1919.12.31.50 (H = 43.8) <bold>D, v</bold> <italic><tp:taxon-name>Poecilocharis turneri</tp:taxon-name></italic> (Pfeiffer, 1860), lectotype NHM 1975237 (H = 32.9) <bold>E, iv</bold> <italic><tp:taxon-name>Euplacostylus koroensis</tp:taxon-name></italic> (Garrett, 1872), probable syntype NHM 20030802 (H = 51.2).</p></caption><graphic xmlns:xlink="http://www.w3.org/1999/xlink" xlink:href="ZooKeys-182-001-g013.jpg" position="float" orientation="portrait" xlink:type="simple"/></fig></tp:treatment-sec><ref-list><ref id="B27"><mixed-citation xmlns:xlink="http://www.w3.org/1999/xlink" xlink:type="simple"><person-group><name name-style="western"><surname>Garrett</surname><given-names>AJ</given-names></name></person-group> (<year>1872</year>)<article-title> List of species of <italic>Bulimus</italic> inhabiting the Viti Islands, with notes on these geographical range, and descriptions of new species.</article-title><source>American Journal of Conchology  </source><volume>7</volume>: <fpage>231</fpage>-<lpage>236</lpage>.</mixed-citation></ref></ref-list></tp:taxon-treatment>
