# Supplementary material for: Annotated type catalogue of the Bothriembryontidae and Odontostomidae (Mollusca, Gastropoda, Orthalicoidea) in the Natural History Museum, London
Source: Zookeys. 2012 Apr 10;(182):1–70. doi: 10.3897/zookeys.182.2720 (PMC3337044; doi:10.3897/zookeys.182.2720)
Supplement: XML Treatment for Bulimus (Charis) kreftii [file zookeys.182.2720-treatment42.xml]

<!DOCTYPE tp:taxon-treatment
  PUBLIC "-//TaxonX//DTD Taxonomic Treatment Publishing DTD v0 20100105//EN" "tax-treatment-NSO.dtd">
<tp:taxon-treatment xmlns:tp="http://www.plazi.org/taxpub"><tp:treatment-meta><mixed-citation publication-type="journal"><person-group><name><surname>Breure</surname><given-names>Abraham S.H.</given-names></name><name><surname>Ablett</surname><given-names>Jonathan D.</given-names></name></person-group><article-title>Annotated type catalogue of the Bothriembryontidae and Odontostomidae (Mollusca, Gastropoda, Orthalicoidea) in the Natural History Museum, London</article-title><source>Zookeys</source><day>10</day><month>4</month><year>2012</year><volume>2012</volume><issue>182</issue><fpage>1</fpage><lpage>70</lpage><pub-id pub-id-type="doi">10.3897/zookeys.182.2720</pub-id></mixed-citation></tp:treatment-meta><tp:nomenclature><tp:taxon-name>
                            <tp:taxon-name-part taxon-name-part-type="genus">Bulimus</tp:taxon-name-part>
                            <tp:taxon-name-part taxon-name-part-type="subgenus"> (Charis) </tp:taxon-name-part>
                            <tp:taxon-name-part taxon-name-part-type="species">kreftii</tp:taxon-name-part>
                        <object-id xmlns:xlink="http://www.w3.org/1999/xlink" xlink:type="simple">http://species-id.net/wiki/Bulimus_kreftii</object-id>
                        </tp:taxon-name><tp:taxon-authority>Cox, 1872</tp:taxon-authority><xref ref-type="fig" rid="F14">Figs 14A, 14i–ii</xref><tp:nomenclature-citation-list><tp:nomenclature-citation><tp:taxon-name>Bulimus (Charis) kreftii</tp:taxon-name><comment><xref ref-type="bibr" rid="B17">Cox 1872b</xref>: 19, pl. 4 fig. 4.</comment></tp:nomenclature-citation><tp:nomenclature-citation><tp:taxon-name>Placocharis kreftii</tp:taxon-name><comment> (Cox); <xref ref-type="bibr" rid="B22">Delsaerdt 2010</xref>: 67, pl. 11 figs 14–17 (lectotype designation).</comment></tp:nomenclature-citation></tp:nomenclature-citation-list></tp:nomenclature><tp:treatment-sec sec-type="Type locality"><title>Type locality.</title><p>“Solomon Islands”, restricted to Florida Islands by <xref ref-type="bibr" rid="B22">Delsaerdt (2010)</xref>.</p></tp:treatment-sec><tp:treatment-sec sec-type="Label"><title>Label.</title><p>“Solomon Isles”, in Cox’ handwriting (see remarks).</p></tp:treatment-sec><tp:treatment-sec sec-type="Dimensions"><title>Dimensions.</title><p>“Length 2.10, breadth 0.92 of an inch [H 53.3, D 23.3]”; specimen figured herein H 54.9, D 24.3, W 5.2.</p></tp:treatment-sec><tp:treatment-sec sec-type="Type material"><title>Type material.</title><p>NHMUK 20070068, lectotype and three paralectotypes, ex Kennard ex Cox; 1880.12.11.46, paralectotype, ex Cox.</p></tp:treatment-sec><tp:treatment-sec sec-type="Remarks"><title>Remarks.</title><p>Both series are accompanied by a label in Cox’ handwriting. The specimen registered 1880.12.11.46 was presented by J.C. Cox, has a taxon label “Bulimus kreftii” and corresponds to pl.4 fig. 4 of Cox (1872). The other lot (ex A.S. Kennard collection) has a taxon label “Placostylus krefftii” [sic, misspelled] and is “(Ex Auct.)”; the locality on Kennard’s label “New Caledonia” is clearly in error. It is therefore more likely that the specimen presented by Cox was truly part of the type series; those from the Kennard collection may have been collected at a later <!--PageBreak-->stage, for which the genus name <italic><tp:taxon-name>Placostylus</tp:taxon-name></italic> on the taxon label written by Cox (Fig. 14ii) is an indication.</p></tp:treatment-sec><tp:treatment-sec sec-type="Current systematic position"><title>Current systematic position.</title><p>Bothriembryontidae, <italic><tp:taxon-name>Placocharis kreftii</tp:taxon-name></italic> (Cox, 1872).</p></tp:treatment-sec><tp:treatment-sec><!--Section generated to contain objects referenced in tp:taxon-treatment.--><fig id="F14" position="float" orientation="portrait"><label>Figure 14.</label><caption><p><italic><tp:taxon-name>Placocharis</tp:taxon-name></italic> species. <bold>A, i–ii</bold> <italic><tp:taxon-name>Placocharis kreftii</tp:taxon-name></italic> (Cox, 1872), lectotype NHM 20070068 (H = 54.9) <bold>i</bold> Label of the specimen presented by J.C. Cox <bold>ii</bold> Labels of the specimens originating from the Kennard collection <bold>B, v</bold> <italic><tp:taxon-name>Placocharis macgillivrayi</tp:taxon-name></italic> (Pfeiffer, 1855), lectotype NHM 1975232 (H = 58.5) <bold>C, iii</bold> <italic><tp:taxon-name>Placocharis guppyi</tp:taxon-name></italic> (E.A. Smith, 1891), lectotype NHM 1891.11.6.110 (H = 80.1) <bold>D, iv</bold> <italic><tp:taxon-name>Placocharis strangei</tp:taxon-name></italic> (Pfeiffer, 1853), lectotype NHM 20100652 (H = 45.9).</p></caption><graphic xmlns:xlink="http://www.w3.org/1999/xlink" xlink:href="ZooKeys-182-001-g014.jpg" position="float" orientation="portrait" xlink:type="simple"/></fig></tp:treatment-sec><ref-list><ref id="B17"><mixed-citation xmlns:xlink="http://www.w3.org/1999/xlink" xlink:type="simple"><person-group><name name-style="western"><surname>Cox</surname><given-names>JC</given-names></name></person-group> (<year>1872b</year>)<source> Descriptions of new land-shells from Australia and the South-Sea Islands. Proceedings of the Zoological Society of London (1872): 18–20.</source></mixed-citation></ref><ref id="B22"><mixed-citation xmlns:xlink="http://www.w3.org/1999/xlink" xlink:type="simple"><person-group><name name-style="western"><surname>Delsaerdt</surname><given-names>A</given-names></name></person-group> (<year>2009 [2010]</year>)<source> Land snails on the Solomon Islands, I.</source><publisher-name>Placostylidae. L’Informatore Piceno</publisher-name>, <publisher-loc>Ancona</publisher-loc>, <lpage>132</lpage> pp.</mixed-citation></ref></ref-list></tp:taxon-treatment>
