# Supplementary material for: Annotated type catalogue of the Bothriembryontidae and Odontostomidae (Mollusca, Gastropoda, Orthalicoidea) in the Natural History Museum, London
Source: Zookeys. 2012 Apr 10;(182):1–70. doi: 10.3897/zookeys.182.2720 (PMC3337044; doi:10.3897/zookeys.182.2720)
Supplement: XML Treatment for Pupa spixii major [file zookeys.182.2720-treatment46.xml]

<!DOCTYPE tp:taxon-treatment
  PUBLIC "-//TaxonX//DTD Taxonomic Treatment Publishing DTD v0 20100105//EN" "tax-treatment-NSO.dtd">
<tp:taxon-treatment xmlns:tp="http://www.plazi.org/taxpub"><tp:treatment-meta><mixed-citation publication-type="journal"><person-group><name><surname>Breure</surname><given-names>Abraham S.H.</given-names></name><name><surname>Ablett</surname><given-names>Jonathan D.</given-names></name></person-group><article-title>Annotated type catalogue of the Bothriembryontidae and Odontostomidae (Mollusca, Gastropoda, Orthalicoidea) in the Natural History Museum, London</article-title><source>Zookeys</source><day>10</day><month>4</month><year>2012</year><volume>2012</volume><issue>182</issue><fpage>1</fpage><lpage>70</lpage><pub-id pub-id-type="doi">10.3897/zookeys.182.2720</pub-id></mixed-citation></tp:treatment-meta><tp:nomenclature><tp:taxon-name>
                            <tp:taxon-name-part taxon-name-part-type="genus">Pupa</tp:taxon-name-part>
                            <tp:taxon-name-part taxon-name-part-type="species">spixii</tp:taxon-name-part>
                            <tp:taxon-name-part taxon-name-part-type="subspecies">major</tp:taxon-name-part>
                        <object-id xmlns:xlink="http://www.w3.org/1999/xlink" xlink:type="simple">http://species-id.net/wiki/Pupa_spixii_major</object-id>
                        </tp:taxon-name><tp:taxon-authority>d’Orbigny, 1837</tp:taxon-authority><xref ref-type="fig" rid="F22">Figs 22A–E, 22i</xref><tp:nomenclature-citation-list><tp:nomenclature-citation><tp:taxon-name>Helix spixii</tp:taxon-name><comment> var. <italic>major</italic><xref ref-type="bibr" rid="B46">d’Orbigny 1835</xref>: 21 [nomen nudum].</comment></tp:nomenclature-citation><tp:nomenclature-citation><tp:taxon-name>Pupa spixii</tp:taxon-name><comment> var. α <italic>major</italic><xref ref-type="bibr" rid="B45">d’Orbigny 1837 [1834–1847]</xref>: 320.</comment></tp:nomenclature-citation><tp:nomenclature-citation><tp:taxon-name>Pupa spixii</tp:taxon-name><comment> (d’Orbigny); <xref ref-type="bibr" rid="B33">Gray 1854</xref>: 23 [partim].</comment></tp:nomenclature-citation><tp:nomenclature-citation><tp:taxon-name>Spixia striata</tp:taxon-name><comment> (Spix); <xref ref-type="bibr" rid="B3">Breure 1976</xref>: 1158 [partim].</comment></tp:nomenclature-citation></tp:nomenclature-citation-list></tp:nomenclature><tp:treatment-sec sec-type="Type locality"><title>Type locality.</title><p>“...pays habité par les Guarayos, au sein des forêts humides des frontiers nord de la province de Chiquitos (république de Bolivia), et dans la province de Corrientes (république Argentine), en un bois voisin de la rivière de Santa-Lucia, au lieu dit “Pasto reito””; see Breure 1973: 122.</p></tp:treatment-sec><tp:treatment-sec sec-type="Label"><title>Label.</title><p>Two labels, “guarayos” and “corrientes, Rep. Argentina”, both in d’Orbigny’s handwriting.</p></tp:treatment-sec><tp:treatment-sec sec-type="Dimensions"><title>Dimensions.</title><p>“Long. var. A, 35 millim., (...) Lat. var. A, 12 millim.”; lectotype H 34.8, D 11, W 10.6.</p></tp:treatment-sec><tp:treatment-sec sec-type="Type material"><title>Type material.</title><p>NHMUK 1854.12.4.232, lectotype, matching best the original shell height; NHMUK 1854.12.4.232, six paralectotypes (d’Orbigny coll.).</p></tp:treatment-sec><tp:treatment-sec sec-type="Remarks"><title>Remarks.</title><p>In <xref ref-type="bibr" rid="B46">d’Orbigny (1835)</xref> only the name of this taxon is mentioned, together with a locality, thus it was invalidly published. The first valid publication is in <xref ref-type="bibr" rid="B45">d’Orbigny 1837 [1834–1847]</xref>, where only a brief description was given but no figures of the ventral view of the shell (only a side view of a living snail). There is no explicit mentioning of “var. <italic>major</italic>” on the label, as d’Orbigny has done with <!--PageBreak-->varieties of other taxa; the only link are the localities quoted in his original paper. This taxon is here figured for the first time. As the lots referring to <italic><tp:taxon-name>Pupa spixii</tp:taxon-name></italic> refer to two taxa, a lectotype is here designated for each (design. n.); see also <italic>minor</italic> d’Orbigny.</p></tp:treatment-sec><tp:treatment-sec sec-type="Current systematic position"><title>Current systematic position.</title><p>Odontotomidae, <italic><tp:taxon-name>Spixia striata</tp:taxon-name></italic> (Spix, 1827).</p></tp:treatment-sec><tp:treatment-sec><!--Section generated to contain objects referenced in tp:taxon-treatment.--><fig id="F22" position="float" orientation="portrait"><label>Figure 22.</label><caption><p><bold>A–E, i</bold> <italic><tp:taxon-name>Spixia striata</tp:taxon-name></italic> (Spix, 1827), lectotype of <italic><tp:taxon-name>Pupa spixii major</tp:taxon-name></italic> (d’Orbigny, 1837) NHM 1854.12.4.232 (H = 34.8) <bold>E</bold> apical whorls (scale equals 5 mm) <bold>F–G, ii</bold> <italic><tp:taxon-name>Clessinia costata</tp:taxon-name></italic> (Pfeiffer, 1848), lectotype NHM 1975250 (H = 17.8).</p></caption><graphic xmlns:xlink="http://www.w3.org/1999/xlink" xlink:href="ZooKeys-182-001-g022.jpg" position="float" orientation="portrait" xlink:type="simple"/></fig></tp:treatment-sec><ref-list><ref id="B46"><mixed-citation xmlns:xlink="http://www.w3.org/1999/xlink" xlink:type="simple"><person-group><name name-style="western"><surname>d’Orbigny</surname><given-names>A</given-names></name></person-group> (<year>1835</year>)<article-title> Synopsis terrestrium et fluviatilium molluscorum, in suo per Americam meriodionalem itinere.</article-title><source>Magasin de Zoologie </source><volume>5</volume> (<issue>61</issue>): <fpage>1</fpage>-<lpage>44</lpage>.</mixed-citation></ref><ref id="B45"><mixed-citation xmlns:xlink="http://www.w3.org/1999/xlink" xlink:type="simple"><person-group><name name-style="western"><surname>d’Orbigny</surname><given-names>A</given-names></name></person-group> (<year>1834–1847</year>)<source> Voyage dans l’Amérique mériodionale (le Brésil, la république orientale de l’Uruguay, la république Argentine, la Patagonie, la république du Chile, la république de Bolivia, la république du Pérou), exécuté pendant les années 1826, 1827, 1828, 1829, 1830, 1831, 1832, et 1833. Tome 5, Partie 3, Mollusques.</source><publisher-name>P. Bertrand, Paris/V. Levrault</publisher-name>, <publisher-loc>Strasbourg</publisher-loc>, <lpage>758</lpage> pp.</mixed-citation></ref><ref id="B33"><mixed-citation xmlns:xlink="http://www.w3.org/1999/xlink" xlink:type="simple"><person-group><name name-style="western"><surname>Gray</surname><given-names>JE</given-names></name></person-group> (<year>1854</year>)<source> List of the shells of South America in the collection of the British Museum; collected and described by M.</source><publisher-name>Alcide d’Orbigny in the “Voyage dans l’Amérique Méridionale”. Trustees of the British Museum</publisher-name>, <publisher-loc>London</publisher-loc>, <lpage>89</lpage> pp.</mixed-citation></ref><ref id="B3"><mixed-citation xmlns:xlink="http://www.w3.org/1999/xlink" xlink:type="simple"><person-group><name name-style="western"><surname>Breure</surname><given-names>ASH</given-names></name></person-group> (<year>1976</year>)<source> Types of Bulimulidae (Mollusca, Gastropoda) in the Muséum national d’Histoire naturelle, Paris. Bulletin du Muséum national d’Histoire naturelle, 3e série 331, Zoologie 233 (“1975”): 1137–1188.</source></mixed-citation></ref></ref-list></tp:taxon-treatment>
