# Supplementary material for: Annotated type catalogue of the Bothriembryontidae and Odontostomidae (Mollusca, Gastropoda, Orthalicoidea) in the Natural History Museum, London
Source: Zookeys. 2012 Apr 10;(182):1–70. doi: 10.3897/zookeys.182.2720 (PMC3337044; doi:10.3897/zookeys.182.2720)
Supplement: XML Treatment for Bulimus miltocheilus [file zookeys.182.2720-treatment47.xml]

<!DOCTYPE tp:taxon-treatment
  PUBLIC "-//TaxonX//DTD Taxonomic Treatment Publishing DTD v0 20100105//EN" "tax-treatment-NSO.dtd">
<tp:taxon-treatment xmlns:tp="http://www.plazi.org/taxpub"><tp:treatment-meta><mixed-citation publication-type="journal"><person-group><name><surname>Breure</surname><given-names>Abraham S.H.</given-names></name><name><surname>Ablett</surname><given-names>Jonathan D.</given-names></name></person-group><article-title>Annotated type catalogue of the Bothriembryontidae and Odontostomidae (Mollusca, Gastropoda, Orthalicoidea) in the Natural History Museum, London</article-title><source>Zookeys</source><day>10</day><month>4</month><year>2012</year><volume>2012</volume><issue>182</issue><fpage>1</fpage><lpage>70</lpage><pub-id pub-id-type="doi">10.3897/zookeys.182.2720</pub-id></mixed-citation></tp:treatment-meta><tp:nomenclature><tp:taxon-name>
                            <tp:taxon-name-part taxon-name-part-type="genus">Bulimus</tp:taxon-name-part>
                            <tp:taxon-name-part taxon-name-part-type="species">miltocheilus</tp:taxon-name-part>
                        <object-id xmlns:xlink="http://www.w3.org/1999/xlink" xlink:type="simple">http://species-id.net/wiki/Bulimus_miltocheilus</object-id>
                        </tp:taxon-name><tp:taxon-authority>Reeve, 1848</tp:taxon-authority><xref ref-type="fig" rid="F10">Figs 10C, 10iii</xref><tp:nomenclature-citation-list><tp:nomenclature-citation><tp:taxon-name>Bulimus miltocheilus</tp:taxon-name><comment><xref ref-type="bibr" rid="B71">Reeve 1848 [1848–1850]</xref>: pl. 49 fig. 322; <xref ref-type="bibr" rid="B8">Breure and Schouten 1985</xref>: 70.</comment></tp:nomenclature-citation><tp:nomenclature-citation><tp:taxon-name>Aspastus miltocheilus</tp:taxon-name><comment> (Reeve); <xref ref-type="bibr" rid="B22">Delsaerdt 2010</xref>: 21 (lectotype designation).</comment></tp:nomenclature-citation></tp:nomenclature-citation-list></tp:nomenclature><tp:treatment-sec sec-type="Type locality"><title>Type locality.</title><p>[Solomon Islands] “San Christoval, southeastern island of Solomon’s Group, northeast coast of New Holland”. Restricted to [Makira] “Kirakira (Wainoni-Bay)” by <xref ref-type="bibr" rid="B72">Rensch and Rensch (1935</xref>: 72).</p></tp:treatment-sec><tp:treatment-sec sec-type="Label"><title>Label.</title><p>“San Cristoval, Solomon Is.”. M.C. label style IV.</p></tp:treatment-sec><tp:treatment-sec sec-type="Dimensions"><title>Dimensions.</title><p>Not given. Specimen figured herein H 68.3, D 25.0, W 6.0.</p></tp:treatment-sec><tp:treatment-sec sec-type="Type material"><title>Type material.</title><p>NHMUK 20070072, two paralectotypes (Cuming coll.).</p></tp:treatment-sec><tp:treatment-sec sec-type="Remarks"><title>Remarks.</title><p><xref ref-type="bibr" rid="B22">Delsaerdt (2010)</xref> has selected Reeve’s original figure as the lectotype.</p></tp:treatment-sec><tp:treatment-sec sec-type="Current systematic position"><title>Current systematic position.</title><p>Bothriembryontidae, <italic><tp:taxon-name>Aspastus miltocheilus</tp:taxon-name></italic> (Reeve, 1848).</p></tp:treatment-sec><tp:treatment-sec><!--Section generated to contain objects referenced in tp:taxon-treatment.--><fig id="F10" position="float" orientation="portrait"><label>Figure 10.</label><caption><p><italic><tp:taxon-name>Placostylus</tp:taxon-name></italic> and <italic><tp:taxon-name>Aspastus</tp:taxon-name></italic> species. <bold>A, i</bold> <italic><tp:taxon-name>Placostylus corpulentus</tp:taxon-name></italic> (Gassies, 1871), syntype NHM 1883.11.10.1173 (H = 94.0). Reduced in size <bold>B, ii</bold> <italic><tp:taxon-name>Aspastus sellersi</tp:taxon-name></italic> (Cox, 1871), lectotype NHM 2007069  (H = 44.4) <bold>C, iii</bold> <italic><tp:taxon-name>Aspastus miltocheilus</tp:taxon-name></italic> (Reeve, 1848), lectotype NHM 2007072 (H = 68.3).</p></caption><graphic xmlns:xlink="http://www.w3.org/1999/xlink" xlink:href="ZooKeys-182-001-g010.jpg" position="float" orientation="portrait" xlink:type="simple"/></fig></tp:treatment-sec><ref-list><ref id="B71"><mixed-citation xmlns:xlink="http://www.w3.org/1999/xlink" xlink:type="simple"><person-group><name name-style="western"><surname>Reeve</surname><given-names>LA</given-names></name></person-group> (<year>1848–1850</year>)<source> Conchologica iconica or illustrations of the shells of molluscous animals, 5. <italic>Bulimus</italic>: i-ix, 89 pls. + legend. Reeve, Benham and Reeve, London.</source></mixed-citation></ref><ref id="B8"><mixed-citation xmlns:xlink="http://www.w3.org/1999/xlink" xlink:type="simple"><person-group><name name-style="western"><surname>Breure</surname><given-names>ASH</given-names></name><name name-style="western"><surname>Schouten</surname><given-names>JR</given-names></name></person-group> (<year>1985</year>)<article-title> Notes on and descriptions of Bulimulidae (Mollusca, Gastropoda), III.</article-title><source>Zoologische Verhandelingen Leiden </source><volume>216</volume>: <fpage>1</fpage>-<lpage>98</lpage>.</mixed-citation></ref><ref id="B22"><mixed-citation xmlns:xlink="http://www.w3.org/1999/xlink" xlink:type="simple"><person-group><name name-style="western"><surname>Delsaerdt</surname><given-names>A</given-names></name></person-group> (<year>2009 [2010]</year>)<source> Land snails on the Solomon Islands, I.</source><publisher-name>Placostylidae. L’Informatore Piceno</publisher-name>, <publisher-loc>Ancona</publisher-loc>, <lpage>132</lpage> pp.</mixed-citation></ref><ref id="B72"><mixed-citation xmlns:xlink="http://www.w3.org/1999/xlink" xlink:type="simple"><person-group><name name-style="western"><surname>Rensch</surname><given-names>I</given-names></name><name name-style="western"><surname>Rensch</surname><given-names>B</given-names></name></person-group> (<year>1935</year>)<article-title> Systematische und tiergeographische Studien über Landschnecken der Salomonen auf Grund der Sammlungen von Dr. E. Paravicini und Dr. H. Hediger. Teil I.</article-title><source>Revue Suisse de Zoologie </source><volume>42</volume> (<issue>4</issue>): <fpage>51</fpage>-<lpage>86</lpage>.</mixed-citation></ref></ref-list></tp:taxon-treatment>
