# Supplementary material for: Annotated type catalogue of the Bothriembryontidae and Odontostomidae (Mollusca, Gastropoda, Orthalicoidea) in the Natural History Museum, London
Source: Zookeys. 2012 Apr 10;(182):1–70. doi: 10.3897/zookeys.182.2720 (PMC3337044; doi:10.3897/zookeys.182.2720)
Supplement: XML Treatment for Pupa spixii minor [file zookeys.182.2720-treatment48.xml]

<!DOCTYPE tp:taxon-treatment
  PUBLIC "-//TaxonX//DTD Taxonomic Treatment Publishing DTD v0 20100105//EN" "tax-treatment-NSO.dtd">
<tp:taxon-treatment xmlns:tp="http://www.plazi.org/taxpub"><tp:treatment-meta><mixed-citation publication-type="journal"><person-group><name><surname>Breure</surname><given-names>Abraham S.H.</given-names></name><name><surname>Ablett</surname><given-names>Jonathan D.</given-names></name></person-group><article-title>Annotated type catalogue of the Bothriembryontidae and Odontostomidae (Mollusca, Gastropoda, Orthalicoidea) in the Natural History Museum, London</article-title><source>Zookeys</source><day>10</day><month>4</month><year>2012</year><volume>2012</volume><issue>182</issue><fpage>1</fpage><lpage>70</lpage><pub-id pub-id-type="doi">10.3897/zookeys.182.2720</pub-id></mixed-citation></tp:treatment-meta><tp:nomenclature><tp:taxon-name>
                            <tp:taxon-name-part taxon-name-part-type="genus">Pupa</tp:taxon-name-part>
                            <tp:taxon-name-part taxon-name-part-type="species">spixii</tp:taxon-name-part>
                            <tp:taxon-name-part taxon-name-part-type="subspecies">minor</tp:taxon-name-part>
                        <object-id xmlns:xlink="http://www.w3.org/1999/xlink" xlink:type="simple">http://species-id.net/wiki/Pupa_spixii_minor</object-id>
                        </tp:taxon-name><tp:taxon-authority>d’Orbigny, 1837</tp:taxon-authority><xref ref-type="fig" rid="F21">Figs 21A–F, 21i</xref><tp:nomenclature-citation-list><tp:nomenclature-citation><tp:taxon-name>Helix spixii</tp:taxon-name><comment> var. <italic>minor</italic><xref ref-type="bibr" rid="B46">d’Orbigny 1835</xref>: 21 [nomen nudum].</comment></tp:nomenclature-citation><tp:nomenclature-citation><tp:taxon-name>Pupa spixii</tp:taxon-name><comment> var. β <italic>minor</italic><xref ref-type="bibr" rid="B45">d’Orbigny 1837 [1834–1847]</xref>: 320.</comment></tp:nomenclature-citation><tp:nomenclature-citation><tp:taxon-name>Pupa spixii</tp:taxon-name><comment> (d’Orbigny); <xref ref-type="bibr" rid="B33">Gray 1854</xref>: 23 [partim].</comment></tp:nomenclature-citation><tp:nomenclature-citation><tp:taxon-name>Spixia striata</tp:taxon-name><comment> (Spix); <xref ref-type="bibr" rid="B3">Breure 1976</xref>: 1158 [partim].</comment></tp:nomenclature-citation></tp:nomenclature-citation-list></tp:nomenclature><tp:treatment-sec sec-type="Type locality"><title>Type locality.</title><p>[Bolivia] “province de Chiquitos, entre Santo-Corazon et San-Juan”; see Breure 1973: 123.</p></tp:treatment-sec><tp:treatment-sec sec-type="Label"><title>Label.</title><p>“chiquitos, Bolivia”; in d’Orbigny’s handwriting.</p></tp:treatment-sec><tp:treatment-sec sec-type="Dimensions"><title>Dimensions.</title><p>“Long. (...) var. B, 30 millim. Lat. (...) var. B, 7 millim.”; lectotype H 29.2, D 7.46, W 11.1.</p></tp:treatment-sec><tp:treatment-sec sec-type="Type material"><title>Type material.</title><p>NHMUK 1854.12.4.231, lectotype and seven paralectotypes.</p></tp:treatment-sec><tp:treatment-sec sec-type="Remarks"><title>Remarks.</title><p>In <xref ref-type="bibr" rid="B46">d’Orbigny (1835)</xref> only the name of this taxon is mentioned, together with a locality, thus it was invalidly published. One specimen, which most closely matches the original shell height, is here designated as the lectotype. As the lots refe<!--PageBreak-->rring to <italic><tp:taxon-name>Pupa spixii</tp:taxon-name></italic> refer to two taxa, a lectotype is here designated for each (design. n.); see also <italic>major</italic> d’Orbigny. This taxon is here figured for the first time.</p></tp:treatment-sec><tp:treatment-sec sec-type="Current systematic position"><title>Current systematic position.</title><p><tp:taxon-name>Odontostomidae</tp:taxon-name>, <italic><tp:taxon-name>Cyclodontina minor</tp:taxon-name></italic> (d’Orbigny, 1837).</p></tp:treatment-sec><tp:treatment-sec><!--Section generated to contain objects referenced in tp:taxon-treatment.--><fig id="F21" position="float" orientation="portrait"><label>Figure 21.</label><caption><p><italic><tp:taxon-name>Cyclodontina</tp:taxon-name></italic> species. <bold>A–F, i</bold> <italic><tp:taxon-name>Cyclodontina minor</tp:taxon-name></italic> (d’Orbigny, 1837), lectotype NHM 1854.12.4.231 (H = 29.2) <bold>E</bold> apical whorls (scale equals 5 mm) <bold>F</bold> detail of aperture <bold>G–I, ii</bold> <italic><tp:taxon-name>Cyclodontina charpentieri</tp:taxon-name></italic> (Pfeiffer, 1850), possible syntype NHM 1975585 (H = 17.9) <bold>I</bold> detail of aperture <bold>J–K, iii</bold> <italic><tp:taxon-name>Cyclodontina corderoi</tp:taxon-name></italic> Klappenbach, 1958, paratype NHM 1961679 (H = 16.1).</p></caption><graphic xmlns:xlink="http://www.w3.org/1999/xlink" xlink:href="ZooKeys-182-001-g021.jpg" position="float" orientation="portrait" xlink:type="simple"/></fig></tp:treatment-sec><ref-list><ref id="B46"><mixed-citation xmlns:xlink="http://www.w3.org/1999/xlink" xlink:type="simple"><person-group><name name-style="western"><surname>d’Orbigny</surname><given-names>A</given-names></name></person-group> (<year>1835</year>)<article-title> Synopsis terrestrium et fluviatilium molluscorum, in suo per Americam meriodionalem itinere.</article-title><source>Magasin de Zoologie </source><volume>5</volume> (<issue>61</issue>): <fpage>1</fpage>-<lpage>44</lpage>.</mixed-citation></ref><ref id="B45"><mixed-citation xmlns:xlink="http://www.w3.org/1999/xlink" xlink:type="simple"><person-group><name name-style="western"><surname>d’Orbigny</surname><given-names>A</given-names></name></person-group> (<year>1834–1847</year>)<source> Voyage dans l’Amérique mériodionale (le Brésil, la république orientale de l’Uruguay, la république Argentine, la Patagonie, la république du Chile, la république de Bolivia, la république du Pérou), exécuté pendant les années 1826, 1827, 1828, 1829, 1830, 1831, 1832, et 1833. Tome 5, Partie 3, Mollusques.</source><publisher-name>P. Bertrand, Paris/V. Levrault</publisher-name>, <publisher-loc>Strasbourg</publisher-loc>, <lpage>758</lpage> pp.</mixed-citation></ref><ref id="B33"><mixed-citation xmlns:xlink="http://www.w3.org/1999/xlink" xlink:type="simple"><person-group><name name-style="western"><surname>Gray</surname><given-names>JE</given-names></name></person-group> (<year>1854</year>)<source> List of the shells of South America in the collection of the British Museum; collected and described by M.</source><publisher-name>Alcide d’Orbigny in the “Voyage dans l’Amérique Méridionale”. Trustees of the British Museum</publisher-name>, <publisher-loc>London</publisher-loc>, <lpage>89</lpage> pp.</mixed-citation></ref><ref id="B3"><mixed-citation xmlns:xlink="http://www.w3.org/1999/xlink" xlink:type="simple"><person-group><name name-style="western"><surname>Breure</surname><given-names>ASH</given-names></name></person-group> (<year>1976</year>)<source> Types of Bulimulidae (Mollusca, Gastropoda) in the Muséum national d’Histoire naturelle, Paris. Bulletin du Muséum national d’Histoire naturelle, 3e série 331, Zoologie 233 (“1975”): 1137–1188.</source></mixed-citation></ref></ref-list></tp:taxon-treatment>
