# Supplementary material for: Annotated type catalogue of the Bothriembryontidae and Odontostomidae (Mollusca, Gastropoda, Orthalicoidea) in the Natural History Museum, London
Source: Zookeys. 2012 Apr 10;(182):1–70. doi: 10.3897/zookeys.182.2720 (PMC3337044; doi:10.3897/zookeys.182.2720)
Supplement: XML Treatment for Bulimus necouensis [file zookeys.182.2720-treatment49.xml]

<!DOCTYPE tp:taxon-treatment
  PUBLIC "-//TaxonX//DTD Taxonomic Treatment Publishing DTD v0 20100105//EN" "tax-treatment-NSO.dtd">
<tp:taxon-treatment xmlns:tp="http://www.plazi.org/taxpub"><tp:treatment-meta><mixed-citation publication-type="journal"><person-group><name><surname>Breure</surname><given-names>Abraham S.H.</given-names></name><name><surname>Ablett</surname><given-names>Jonathan D.</given-names></name></person-group><article-title>Annotated type catalogue of the Bothriembryontidae and Odontostomidae (Mollusca, Gastropoda, Orthalicoidea) in the Natural History Museum, London</article-title><source>Zookeys</source><day>10</day><month>4</month><year>2012</year><volume>2012</volume><issue>182</issue><fpage>1</fpage><lpage>70</lpage><pub-id pub-id-type="doi">10.3897/zookeys.182.2720</pub-id></mixed-citation></tp:treatment-meta><tp:nomenclature><tp:taxon-name>
                            <tp:taxon-name-part taxon-name-part-type="genus">Bulimus</tp:taxon-name-part>
                            <tp:taxon-name-part taxon-name-part-type="species">necouensis</tp:taxon-name-part>
                        <object-id xmlns:xlink="http://www.w3.org/1999/xlink" xlink:type="simple">http://species-id.net/wiki/Bulimus_necouensis</object-id>
                        </tp:taxon-name><tp:taxon-authority>Gassies, 1871</tp:taxon-authority><xref ref-type="fig" rid="F8">Figs 8I, 8iv</xref><tp:nomenclature-citation-list><tp:nomenclature-citation><tp:taxon-name>Bulimus necouensis</tp:taxon-name><comment><xref ref-type="bibr" rid="B30">Gassies 1871</xref>: 191; <xref ref-type="bibr" rid="B43">Neubert et al. 2009</xref>: 68, fig. 75.</comment></tp:nomenclature-citation></tp:nomenclature-citation-list></tp:nomenclature><tp:treatment-sec sec-type="Type locality"><title>Type locality.</title><p>[New Caledonia] “Nécoué, Baie Lebris (Nouvelle-Calédonie)”.</p></tp:treatment-sec><tp:treatment-sec sec-type="Label"><title>Label. </title><p>No locality information on the label, which gives the taxon name as “<italic>Bulimus Nekouensis</italic>”. A second label states “New Caledonia” but this is likely to have been added after the receipt of the material.</p></tp:treatment-sec><tp:treatment-sec sec-type="Dimensions"><title>Dimensions.</title><p>“Long. 77 mill.; diam. maj. 33 mill.”; holotype H 73.9, D 33.6, W 6.5.</p></tp:treatment-sec><tp:treatment-sec sec-type="Type material"><title>Type material.</title><p>NHMUK 1883.11.10.1175, holotype, E. Marie leg. (ex Gassies).</p></tp:treatment-sec><tp:treatment-sec sec-type="Remarks"><title>Remarks.</title><p>The specimen is marked “T” above the aperture on the last whorl. <xref ref-type="bibr" rid="B43">Neubert et al. (2009)</xref> have clarified the type status of this specimen and the taxonomic status of the taxon.</p></tp:treatment-sec><tp:treatment-sec sec-type="Current systematic position"><title>Current systematic position.</title><p>Bothriembryontidae, <italic><tp:taxon-name>Placostylus fibratus alexander</tp:taxon-name></italic> (Crosse, 1855).</p></tp:treatment-sec><tp:treatment-sec><!--Section generated to contain objects referenced in tp:taxon-treatment.--><fig id="F8" position="float" orientation="portrait"><label>Figure 8.</label><caption><p><italic><tp:taxon-name>Placostylus fibratus</tp:taxon-name></italic> subspecies. <bold>A–D</bold> <italic><tp:taxon-name>Placostylus fibratus guestieri</tp:taxon-name></italic> (Gassies, 1869) <bold>A, i</bold> <italic><tp:taxon-name>Bulimus infundibulum</tp:taxon-name></italic> Gassies, 1871, holotype NHM 1883.11.10.1163 (H = 75.6) <bold>B–C, iii</bold> <italic><tp:taxon-name>Bulimus souvillei gatopensis</tp:taxon-name></italic> Crosse, 1870, syntype NHM 1929.9.14.4 (H = 94.5) <bold>D, ii</bold> <italic><tp:taxon-name>Bulimus pinicola</tp:taxon-name></italic> Gassies, 1870, syntype NHM 1883.11.10.1164 (H = 92.8) <bold>E–H</bold> <italic><tp:taxon-name>Placostylus fibratus ouveanus</tp:taxon-name></italic> (Dotzauer in Mousson, 1869) <bold>E–F</bold> <italic><tp:taxon-name>Bulimus ouveanus sinistorsa</tp:taxon-name></italic> Crosse, 1884, NHM 1929.9.14.8 (H = 49.2) <bold>G–H</bold> <italic><tp:taxon-name>Bulimus ouveanus alba</tp:taxon-name></italic> Crosse, 1874, holotype NHM 1929.9.14.6  (H = 48.1) <bold>I, iv</bold> <italic><tp:taxon-name>Placostylus fibratus alexander</tp:taxon-name></italic> (Crosse, 1855), holotype of <italic><tp:taxon-name>Bulimus necouensis</tp:taxon-name></italic> Gassies, 1871 NHM 1883.11.10.1175 (H = 73.9). All reduced in size.</p></caption><graphic xmlns:xlink="http://www.w3.org/1999/xlink" xlink:href="ZooKeys-182-001-g008.jpg" position="float" orientation="portrait" xlink:type="simple"/></fig></tp:treatment-sec><ref-list><ref id="B30"><mixed-citation xmlns:xlink="http://www.w3.org/1999/xlink" xlink:type="simple"><person-group><name name-style="western"><surname>Gassies</surname><given-names>JB</given-names></name></person-group> (<year>1871</year>)<source> Faune conchyliologique terrestre et fluvio-lacustre de la Nouvelle-Calédonie [part 2]. Paris, 212 pp. (also in Actes de la Société Linnéenne de Bordeaux 28: 1–212).</source></mixed-citation></ref><ref id="B43"><mixed-citation xmlns:xlink="http://www.w3.org/1999/xlink" xlink:type="simple"><person-group><name name-style="western"><surname>Neubert</surname><given-names>E</given-names></name><name name-style="western"><surname>Chérel-Mora</surname><given-names>C</given-names></name><name name-style="western"><surname>Bouchet</surname><given-names>P</given-names></name></person-group> (<year>2009</year>)<article-title> Polytypy, clines, and fragmentation: The bulime<bold>s</bold> of New Caledonia revisited (Pulmonata, Orthalicoidea, Placostylidae).</article-title> In: <person-group><name name-style="western"><surname>Grandcolas</surname><given-names>P</given-names></name></person-group> (<role>ed.</role>). <issue-title>, Zoologia Neocaledonica 7. Biodiversity studies in New Caledonia.</issue-title><source>Mémoires du Muséum national d’Histoire naturelle </source><volume>198</volume>: <fpage>37</fpage>–<lpage>131</lpage>.</mixed-citation></ref></ref-list></tp:taxon-treatment>
