# Supplementary material for: Annotated type catalogue of the Bothriembryontidae and Odontostomidae (Mollusca, Gastropoda, Orthalicoidea) in the Natural History Museum, London
Source: Zookeys. 2012 Apr 10;(182):1–70. doi: 10.3897/zookeys.182.2720 (PMC3337044; doi:10.3897/zookeys.182.2720)
Supplement: XML Treatment for Bulimus odontostoma [file zookeys.182.2720-treatment55.xml]

<!DOCTYPE tp:taxon-treatment
  PUBLIC "-//TaxonX//DTD Taxonomic Treatment Publishing DTD v0 20100105//EN" "tax-treatment-NSO.dtd">
<tp:taxon-treatment xmlns:tp="http://www.plazi.org/taxpub"><tp:treatment-meta><mixed-citation publication-type="journal"><person-group><name><surname>Breure</surname><given-names>Abraham S.H.</given-names></name><name><surname>Ablett</surname><given-names>Jonathan D.</given-names></name></person-group><article-title>Annotated type catalogue of the Bothriembryontidae and Odontostomidae (Mollusca, Gastropoda, Orthalicoidea) in the Natural History Museum, London</article-title><source>Zookeys</source><day>10</day><month>4</month><year>2012</year><volume>2012</volume><issue>182</issue><fpage>1</fpage><lpage>70</lpage><pub-id pub-id-type="doi">10.3897/zookeys.182.2720</pub-id></mixed-citation></tp:treatment-meta><tp:nomenclature><tp:taxon-name>
                            <tp:taxon-name-part taxon-name-part-type="genus">Bulimus</tp:taxon-name-part>
                            <tp:taxon-name-part taxon-name-part-type="species">odontostoma</tp:taxon-name-part>
                        <object-id xmlns:xlink="http://www.w3.org/1999/xlink" xlink:type="simple">http://species-id.net/wiki/Bulimus_odontostoma</object-id>
                        </tp:taxon-name><tp:taxon-authority>Sowerby I, 1824</tp:taxon-authority><xref ref-type="fig" rid="F24">Figs 24A–D, 24i</xref><tp:nomenclature-citation-list><tp:nomenclature-citation><tp:taxon-name>Bulimus odontostoma</tp:taxon-name><comment> Sowerby I 1824: 59, pl. 5 fig. 3.</comment></tp:nomenclature-citation></tp:nomenclature-citation-list></tp:nomenclature><tp:treatment-sec sec-type="Type locality"><title>Type locality.</title><p>[Brazil] “Rio de Janeiro”.</p></tp:treatment-sec><tp:treatment-sec sec-type="Label"><title>Label.</title><p>“Brazil”, in a later hand. M.C. label style IV.</p></tp:treatment-sec><tp:treatment-sec sec-type="Dimensions"><title>Dimensions.</title><p>“Axis 1 4/10, diam. 4/10 unc. [H 35.6, D 10.16 mm]”; specimen figured herein H 37.1, D 12.8, W 6.2.</p></tp:treatment-sec><tp:treatment-sec sec-type="Type material"><title>Type material.</title><p>NHMUK 20100632, two possible syntypes (Cuming coll.).</p></tp:treatment-sec><tp:treatment-sec sec-type="Remarks"><title>Remarks.</title><p>According to Sowerby, he had seen “A few specimens...”. Since it is not unlikely that Sowerby made use of the Cuming collection to describe species (<xref ref-type="bibr" rid="B47">Petit 2009</xref>), the specimens are considered possible syntpes.</p></tp:treatment-sec><tp:treatment-sec sec-type="Current systematic position"><title>Current systematic position.</title><p><tp:taxon-name>Odontostomidae</tp:taxon-name>, <italic><tp:taxon-name>Odontostomus gargantua</tp:taxon-name></italic> (Férussac, 1821).</p></tp:treatment-sec><tp:treatment-sec><!--Section generated to contain objects referenced in tp:taxon-treatment.--><fig id="F24" position="float" orientation="portrait"><label>Figure 24.</label><caption><p><italic><tp:taxon-name>Odontostomus</tp:taxon-name></italic> species. <bold>A–D, i</bold> <italic><tp:taxon-name>Odontostomus gargantua</tp:taxon-name></italic> (Férussac, 1821), possible syntype of <italic><tp:taxon-name>Bulimus odontostomus</tp:taxon-name></italic> Sowerby I, 1824 NHM 20100632 (H = 37.1) <bold>D</bold> detail of aperture <bold>E–H, ii</bold> <italic><tp:taxon-name>Odontostomus grayanus</tp:taxon-name></italic> (Pfeiffer, 1845), syntype NHM 20110387 (H = 34.1) <bold>H</bold> detail of aperture.</p></caption><graphic xmlns:xlink="http://www.w3.org/1999/xlink" xlink:href="ZooKeys-182-001-g024.jpg" position="float" orientation="portrait" xlink:type="simple"/></fig></tp:treatment-sec><ref-list><ref id="B47"><mixed-citation xmlns:xlink="http://www.w3.org/1999/xlink" xlink:type="simple"><person-group><name name-style="western"><surname>Petit</surname><given-names>RE</given-names></name></person-group> (<year>2009</year>)<article-title> George Brettingham Sowerby, I, II &amp; III: their conchological publications and Molluscan taxa.</article-title><source>Zootaxa </source><volume>2189</volume>: <fpage>1</fpage>-<lpage>218</lpage>.</mixed-citation></ref></ref-list></tp:taxon-treatment>
