# Supplementary material for: Annotated type catalogue of the Bothriembryontidae and Odontostomidae (Mollusca, Gastropoda, Orthalicoidea) in the Natural History Museum, London
Source: Zookeys. 2012 Apr 10;(182):1–70. doi: 10.3897/zookeys.182.2720 (PMC3337044; doi:10.3897/zookeys.182.2720)
Supplement: XML Treatment for Bulimus parallelus [file zookeys.182.2720-treatment57.xml]

<!DOCTYPE tp:taxon-treatment
  PUBLIC "-//TaxonX//DTD Taxonomic Treatment Publishing DTD v0 20100105//EN" "tax-treatment-NSO.dtd">
<tp:taxon-treatment xmlns:tp="http://www.plazi.org/taxpub"><tp:treatment-meta><mixed-citation publication-type="journal"><person-group><name><surname>Breure</surname><given-names>Abraham S.H.</given-names></name><name><surname>Ablett</surname><given-names>Jonathan D.</given-names></name></person-group><article-title>Annotated type catalogue of the Bothriembryontidae and Odontostomidae (Mollusca, Gastropoda, Orthalicoidea) in the Natural History Museum, London</article-title><source>Zookeys</source><day>10</day><month>4</month><year>2012</year><volume>2012</volume><issue>182</issue><fpage>1</fpage><lpage>70</lpage><pub-id pub-id-type="doi">10.3897/zookeys.182.2720</pub-id></mixed-citation></tp:treatment-meta><tp:nomenclature><tp:taxon-name>
                            <tp:taxon-name-part taxon-name-part-type="genus">Bulimus</tp:taxon-name-part>
                            <tp:taxon-name-part taxon-name-part-type="species">parallelus</tp:taxon-name-part>
                        <object-id xmlns:xlink="http://www.w3.org/1999/xlink" xlink:type="simple">http://species-id.net/wiki/Bulimus_parallelus</object-id>
                        </tp:taxon-name><tp:taxon-authority>Pfeiffer, 1857</tp:taxon-authority><xref ref-type="fig" rid="F17">Figs 17E–F, 17iii</xref><tp:nomenclature-citation-list><tp:nomenclature-citation><tp:taxon-name>Bulimus parallelus</tp:taxon-name><comment><xref ref-type="bibr" rid="B62">Pfeiffer 1857</xref>: 389; <xref ref-type="bibr" rid="B8">Breure and Schouten 1985</xref>: 7 (lectotype designation).</comment></tp:nomenclature-citation><tp:nomenclature-citation><tp:taxon-name>Moricandia parallela</tp:taxon-name><comment> (Pfeiffer); <xref ref-type="bibr" rid="B73">Simone 2006</xref>: 172, fig. 606.</comment></tp:nomenclature-citation></tp:nomenclature-citation-list></tp:nomenclature><tp:treatment-sec sec-type="Type locality"><title>Type locality.</title><p>“St. Catherine’s, Brazil”.</p></tp:treatment-sec><tp:treatment-sec sec-type="Label"><title>Label.</title><p>“St. Catherines Brazil”, taxon label in Pfeiffer’s handwriting. M.C. label style III.</p></tp:treatment-sec><tp:treatment-sec sec-type="Dimensions"><title>Dimensions.</title><p>“Long. 22, diam. 7 mill.”; lectotype H 22.5, D 7.17, W 7.3.</p></tp:treatment-sec><tp:treatment-sec sec-type="Type material"><title>Type material.</title><p>NHMUK 1975256, lectotype and one paralectotype (Cuming coll.).</p></tp:treatment-sec><tp:treatment-sec sec-type="Remarks"><title>Remarks.</title><p><xref ref-type="bibr" rid="B73">Simone (2006)</xref> has revalidated this taxon as a separate species, removing it from the synonymy of <italic><tp:taxon-name>Bahiensis occultus</tp:taxon-name></italic> (Reeve, 1849) (See also Pisbry 1901 [1901–1902]: 48), and placing it in the genus <italic><tp:taxon-name>Moricandia</tp:taxon-name></italic> Pilsbry &amp; Vanatta, 1898. Pfeiffer’s type is somewhat stouter, but has the same characteristic brown<!--PageBreak--> blotch behind the lip. Tentatively, the synonymy with <italic><tp:taxon-name>Bulimus occultus</tp:taxon-name></italic> Reeve, 1849 is here retained.</p></tp:treatment-sec><tp:treatment-sec sec-type="Current systematic position"><title>Current systematic position.</title><p><tp:taxon-name>Odontostomidae</tp:taxon-name>, <italic><tp:taxon-name>Bahiensis occultus</tp:taxon-name></italic> (Reeve, 1849).</p></tp:treatment-sec><tp:treatment-sec><!--Section generated to contain objects referenced in tp:taxon-treatment.--><fig id="F17" position="float" orientation="portrait"><label>Figure 17.</label><caption><p><italic><tp:taxon-name>Bahiensis</tp:taxon-name></italic> species. <bold>A–B, i</bold> <italic><tp:taxon-name>Bahiensis longulus</tp:taxon-name></italic> (Pfeiffer, 1859), syntype NHM 1975252 (H = 29.8) <bold>C–F</bold> <italic><tp:taxon-name>Bahiensis occultus</tp:taxon-name></italic> (Reeve, 1849) <bold>C–D, ii</bold> Lectotype of <italic><tp:taxon-name>Bulimus occultus</tp:taxon-name></italic> Reeve, 1849 NHM 1975258  (H = 23.6) <bold>E–F, iii</bold> Lectotype of <italic><tp:taxon-name>Bulimus parallelus</tp:taxon-name></italic> Pfeiffer, 1857 (H = 22.5).</p></caption><graphic xmlns:xlink="http://www.w3.org/1999/xlink" xlink:href="ZooKeys-182-001-g017.jpg" position="float" orientation="portrait" xlink:type="simple"/></fig></tp:treatment-sec><ref-list><ref id="B62"><mixed-citation xmlns:xlink="http://www.w3.org/1999/xlink" xlink:type="simple"><person-group><name name-style="western"><surname>Pfeiffer</surname><given-names>L</given-names></name></person-group> (<year>1857</year>)<source> Descriptions of thirty-three new species of land-shells, from the collection of H. Cuming, Esq. Proceedings of the Zoological Society of London (1856): 385–392.</source></mixed-citation></ref><ref id="B8"><mixed-citation xmlns:xlink="http://www.w3.org/1999/xlink" xlink:type="simple"><person-group><name name-style="western"><surname>Breure</surname><given-names>ASH</given-names></name><name name-style="western"><surname>Schouten</surname><given-names>JR</given-names></name></person-group> (<year>1985</year>)<article-title> Notes on and descriptions of Bulimulidae (Mollusca, Gastropoda), III.</article-title><source>Zoologische Verhandelingen Leiden </source><volume>216</volume>: <fpage>1</fpage>-<lpage>98</lpage>.</mixed-citation></ref><ref id="B73"><mixed-citation xmlns:xlink="http://www.w3.org/1999/xlink" xlink:type="simple"><person-group><name name-style="western"><surname>Simone</surname><given-names>LRL</given-names></name></person-group> (<year>2006</year>)<source> Land and freshwater mollusks of Brazil: 1–390. EGB/Fapesp, Sao Paulo.</source></mixed-citation></ref></ref-list></tp:taxon-treatment>
