# Supplementary material for: Annotated type catalogue of the Bothriembryontidae and Odontostomidae (Mollusca, Gastropoda, Orthalicoidea) in the Natural History Museum, London
Source: Zookeys. 2012 Apr 10;(182):1–70. doi: 10.3897/zookeys.182.2720 (PMC3337044; doi:10.3897/zookeys.182.2720)
Supplement: XML Treatment for Helix patagonica [file zookeys.182.2720-treatment58.xml]

<!DOCTYPE tp:taxon-treatment
  PUBLIC "-//TaxonX//DTD Taxonomic Treatment Publishing DTD v0 20100105//EN" "tax-treatment-NSO.dtd">
<tp:taxon-treatment xmlns:tp="http://www.plazi.org/taxpub"><tp:treatment-meta><mixed-citation publication-type="journal"><person-group><name><surname>Breure</surname><given-names>Abraham S.H.</given-names></name><name><surname>Ablett</surname><given-names>Jonathan D.</given-names></name></person-group><article-title>Annotated type catalogue of the Bothriembryontidae and Odontostomidae (Mollusca, Gastropoda, Orthalicoidea) in the Natural History Museum, London</article-title><source>Zookeys</source><day>10</day><month>4</month><year>2012</year><volume>2012</volume><issue>182</issue><fpage>1</fpage><lpage>70</lpage><pub-id pub-id-type="doi">10.3897/zookeys.182.2720</pub-id></mixed-citation></tp:treatment-meta><tp:nomenclature><tp:taxon-name>
                            <tp:taxon-name-part taxon-name-part-type="genus">Helix</tp:taxon-name-part>
                            <tp:taxon-name-part taxon-name-part-type="species">patagonica</tp:taxon-name-part>
                        <object-id xmlns:xlink="http://www.w3.org/1999/xlink" xlink:type="simple">http://species-id.net/wiki/Helix_patagonica</object-id>
                        </tp:taxon-name><tp:taxon-authority>d’Orbigny, 1835</tp:taxon-authority><xref ref-type="fig" rid="F25">Figs 25E–G, 25ii</xref><tp:nomenclature-citation-list><tp:nomenclature-citation><tp:taxon-name>Helix patagonica</tp:taxon-name><comment><xref ref-type="bibr" rid="B46">d’Orbigny 1835</xref>: 22.</comment></tp:nomenclature-citation><tp:nomenclature-citation><tp:taxon-name>Bulimus patagonicus</tp:taxon-name><comment><xref ref-type="bibr" rid="B45">d’Orbigny 1837 [1834–1847]</xref>: 321, pl. 41 figs 17–18.</comment></tp:nomenclature-citation><tp:nomenclature-citation><tp:taxon-name>Plagiodontes patagonicus</tp:taxon-name><comment> (d’Orbigny); <xref ref-type="bibr" rid="B3">Breure 1976</xref>: 1159, pl. 5 fig. 4, pl. 10 fig. 4 (lectotype designation).</comment></tp:nomenclature-citation></tp:nomenclature-citation-list></tp:nomenclature><tp:treatment-sec sec-type="Type locality"><title>Type locality.</title><p>[Argentina] “Patagonia”.</p><p><bold>Label.</bold> “baie blanche [Bahia Blanca], Patagonia”, in d’Orbigny’s handwriting.</p></tp:treatment-sec><tp:treatment-sec sec-type="Dimensions"><title>Dimensions.</title><p>“Longit. 22 1/2 millim., latit. 11 millim.”; specimen figured herein H 22.3, D 11.2, W 7.5.</p></tp:treatment-sec><tp:treatment-sec sec-type="Type material"><title>Type material.</title><p>NHMUK 1854.12.4.235, five paralectotypes (d’Orbigny coll.).</p></tp:treatment-sec><tp:treatment-sec sec-type="Remarks"><title>Remarks.</title><p>The lectotype is in the MNHN collection (<xref ref-type="bibr" rid="B3">Breure 1976</xref>).</p></tp:treatment-sec><tp:treatment-sec sec-type="Current systematic position"><title>Current systematic position.</title><p><tp:taxon-name>Odontostomidae</tp:taxon-name>, <italic><tp:taxon-name>Plagiodontes patagonica</tp:taxon-name></italic> (d’Orbigny, 1835).</p></tp:treatment-sec><tp:treatment-sec><!--Section generated to contain objects referenced in tp:taxon-treatment.--><fig id="F25" position="float" orientation="portrait"><label>Figure 25.</label><caption><p><italic><tp:taxon-name>Plagiodontes</tp:taxon-name></italic> species. <bold>A–D, i</bold> <italic><tp:taxon-name>Plagiodontes dentata</tp:taxon-name></italic> (Wood, 1828), syntype NHM 1840.9.12.50 (H = 17.5) <bold>D</bold> detail of aperture <bold>E–G, ii</bold> <italic><tp:taxon-name>Plagiodontes patagonica</tp:taxon-name></italic> (d’Orbigny, 1835), paralectotype NHM 1854.12.4.235 (H = 22.3) <bold>G</bold> detail of aperture.</p></caption><graphic xmlns:xlink="http://www.w3.org/1999/xlink" xlink:href="ZooKeys-182-001-g025.jpg" position="float" orientation="portrait" xlink:type="simple"/></fig></tp:treatment-sec><ref-list><ref id="B46"><mixed-citation xmlns:xlink="http://www.w3.org/1999/xlink" xlink:type="simple"><person-group><name name-style="western"><surname>d’Orbigny</surname><given-names>A</given-names></name></person-group> (<year>1835</year>)<article-title> Synopsis terrestrium et fluviatilium molluscorum, in suo per Americam meriodionalem itinere.</article-title><source>Magasin de Zoologie </source><volume>5</volume> (<issue>61</issue>): <fpage>1</fpage>-<lpage>44</lpage>.</mixed-citation></ref><ref id="B45"><mixed-citation xmlns:xlink="http://www.w3.org/1999/xlink" xlink:type="simple"><person-group><name name-style="western"><surname>d’Orbigny</surname><given-names>A</given-names></name></person-group> (<year>1834–1847</year>)<source> Voyage dans l’Amérique mériodionale (le Brésil, la république orientale de l’Uruguay, la république Argentine, la Patagonie, la république du Chile, la république de Bolivia, la république du Pérou), exécuté pendant les années 1826, 1827, 1828, 1829, 1830, 1831, 1832, et 1833. Tome 5, Partie 3, Mollusques.</source><publisher-name>P. Bertrand, Paris/V. Levrault</publisher-name>, <publisher-loc>Strasbourg</publisher-loc>, <lpage>758</lpage> pp.</mixed-citation></ref><ref id="B3"><mixed-citation xmlns:xlink="http://www.w3.org/1999/xlink" xlink:type="simple"><person-group><name name-style="western"><surname>Breure</surname><given-names>ASH</given-names></name></person-group> (<year>1976</year>)<source> Types of Bulimulidae (Mollusca, Gastropoda) in the Muséum national d’Histoire naturelle, Paris. Bulletin du Muséum national d’Histoire naturelle, 3e série 331, Zoologie 233 (“1975”): 1137–1188.</source></mixed-citation></ref></ref-list></tp:taxon-treatment>
