# Supplementary material for: Annotated type catalogue of the Bothriembryontidae and Odontostomidae (Mollusca, Gastropoda, Orthalicoidea) in the Natural History Museum, London
Source: Zookeys. 2012 Apr 10;(182):1–70. doi: 10.3897/zookeys.182.2720 (PMC3337044; doi:10.3897/zookeys.182.2720)
Supplement: XML Treatment for Bulimus physoides [file zookeys.182.2720-treatment59.xml]

<!DOCTYPE tp:taxon-treatment
  PUBLIC "-//TaxonX//DTD Taxonomic Treatment Publishing DTD v0 20100105//EN" "tax-treatment-NSO.dtd">
<tp:taxon-treatment xmlns:tp="http://www.plazi.org/taxpub"><tp:treatment-meta><mixed-citation publication-type="journal"><person-group><name><surname>Breure</surname><given-names>Abraham S.H.</given-names></name><name><surname>Ablett</surname><given-names>Jonathan D.</given-names></name></person-group><article-title>Annotated type catalogue of the Bothriembryontidae and Odontostomidae (Mollusca, Gastropoda, Orthalicoidea) in the Natural History Museum, London</article-title><source>Zookeys</source><day>10</day><month>4</month><year>2012</year><volume>2012</volume><issue>182</issue><fpage>1</fpage><lpage>70</lpage><pub-id pub-id-type="doi">10.3897/zookeys.182.2720</pub-id></mixed-citation></tp:treatment-meta><tp:nomenclature><tp:taxon-name>
                            <tp:taxon-name-part taxon-name-part-type="genus">Bulimus</tp:taxon-name-part>
                            <tp:taxon-name-part taxon-name-part-type="species">physoides</tp:taxon-name-part>
                        <object-id xmlns:xlink="http://www.w3.org/1999/xlink" xlink:type="simple">http://species-id.net/wiki/Bulimus_physoides</object-id>
                        </tp:taxon-name><tp:taxon-authority>Reeve, 1849</tp:taxon-authority><xref ref-type="fig" rid="F2">Figs 2H–I, 2iv</xref><tp:nomenclature-citation-list><tp:nomenclature-citation><tp:taxon-name>Bulimus physoides</tp:taxon-name><comment><xref ref-type="bibr" rid="B71">Reeve 1849 [1848–1850]</xref>: pl. 70 fig. 507.</comment></tp:nomenclature-citation><tp:nomenclature-citation><tp:taxon-name>Bulimus (Liparus) physoides</tp:taxon-name><comment> Reeve; E.A. Smith 1894: 95, pl. 7 fig. 30.</comment></tp:nomenclature-citation></tp:nomenclature-citation-list></tp:nomenclature><tp:treatment-sec sec-type="Type locality"><title>Type locality.</title><p>“—?”.</p></tp:treatment-sec><tp:treatment-sec sec-type="Label"><title>Label.</title><p>“W. Australia”, taxon label in Pfeiffer’s handwriting. M.C. label style III.</p></tp:treatment-sec><tp:treatment-sec sec-type="Dimensions"><title>Dimensions.</title><p>Not given. Specimen figured herein H 19.2, D 11.22, W 5.0.</p></tp:treatment-sec><tp:treatment-sec sec-type="Type material"><title>Type material.</title><p>NHMUK 1975224–1975225, three possible syntypes (Cuming coll.).</p></tp:treatment-sec><tp:treatment-sec sec-type="Remarks"><title>Remarks.</title><p>Reeve (legend to pl. 70: “Mus. Pfeiffer”) evidently based his description on material from Pfeiffer, who referred to “<italic>physodes</italic> (Menke mss.)”; this species was published as such by <xref ref-type="bibr" rid="B41">Menke (1843</xref>: 7), and Reeve’s name is therefore probably an emendation of Menke’s name. However, as Menke’s material is presumably lost (B.J. <xref ref-type="bibr" rid="B75">Smith 1992</xref>: 105), these specimens are interesting, since they may have originated via Pfeiffer from Menke’s collection.</p></tp:treatment-sec><tp:treatment-sec sec-type="Current systematic position"><title>Current systematic position.</title><p>Bothriembryontidae, <italic><tp:taxon-name>Bothriembryon melo</tp:taxon-name></italic> (Quoy and Gaimard, 1832).</p></tp:treatment-sec><tp:treatment-sec><!--Section generated to contain objects referenced in tp:taxon-treatment.--><fig id="F2" position="float" orientation="portrait"><label>Figure 2.</label><caption><p><italic><tp:taxon-name>Bothriembryon</tp:taxon-name></italic> species. <bold>A–B, iii</bold> <italic><tp:taxon-name>Bothriembryon angasianus</tp:taxon-name></italic> (Pfeiffer, 1864), syntype NHM 1870.10.26.276 (H = 20.6) <bold>C–E, ii</bold> <italic><tp:taxon-name>Bothriembryon brazieri</tp:taxon-name></italic> (Angas, 1871, lectotype NHM 1870.11.5.8 (H = 14.3) <bold>E</bold> detail of sculpture (× 3.5) <bold>F–G, i</bold> <italic><tp:taxon-name>Bothriembryon kingii</tp:taxon-name></italic> (J.E. Gray, 1825), lectotype NHM 1975910 (H = 19.1) <bold>H–I, iv</bold> <italic><tp:taxon-name>Bothriembryon melo</tp:taxon-name></italic> (Quoy and Gaimard, 1832), lectotype of <italic><tp:taxon-name>Bulimus physoides</tp:taxon-name></italic> Reeve, 1848 NHM 1975224 (H = 19.2)  <bold>J–K, v</bold> <italic><tp:taxon-name>Bulimus spenceri</tp:taxon-name></italic> (Tate, 1894), syntype NHM 1895.10.2.202 (H = 17.5).</p></caption><graphic xmlns:xlink="http://www.w3.org/1999/xlink" xlink:href="ZooKeys-182-001-g002.jpg" position="float" orientation="portrait" xlink:type="simple"/></fig></tp:treatment-sec><ref-list><ref id="B71"><mixed-citation xmlns:xlink="http://www.w3.org/1999/xlink" xlink:type="simple"><person-group><name name-style="western"><surname>Reeve</surname><given-names>LA</given-names></name></person-group> (<year>1848–1850</year>)<source> Conchologica iconica or illustrations of the shells of molluscous animals, 5. <italic>Bulimus</italic>: i-ix, 89 pls. + legend. Reeve, Benham and Reeve, London.</source></mixed-citation></ref><ref id="B41"><mixed-citation xmlns:xlink="http://www.w3.org/1999/xlink" xlink:type="simple"><person-group><name name-style="western"><surname>Menke</surname><given-names>CT</given-names></name></person-group> (<year>1843</year>)<source> Molluscorum Novae Hollandiae specimen.</source><publisher-name>Aulica Hahniana</publisher-name>, <publisher-loc>Hannoverae</publisher-loc>, <lpage>46</lpage> pp.doi: <ext-link ext-link-type="uri" xlink:href="http://dx.doi.org/10.5962/bhl.title.13314" xlink:type="simple">10.5962/bhl.title.13314</ext-link></mixed-citation></ref><ref id="B75"><mixed-citation xmlns:xlink="http://www.w3.org/1999/xlink" xlink:type="simple"><person-group><name name-style="western"><surname>Smith</surname><given-names>BJ</given-names></name></person-group> (<year>1992</year>)<source> Non-marine Mollusca. In: Houston WWK (Ed) Zoological Catalogue of Australia, 8. Australian Government Publishing Service, Canberra, xii + 405 pp.</source></mixed-citation></ref></ref-list></tp:taxon-treatment>
