# Supplementary material for: Annotated type catalogue of the Bothriembryontidae and Odontostomidae (Mollusca, Gastropoda, Orthalicoidea) in the Natural History Museum, London
Source: Zookeys. 2012 Apr 10;(182):1–70. doi: 10.3897/zookeys.182.2720 (PMC3337044; doi:10.3897/zookeys.182.2720)
Supplement: XML Treatment for Placostylus ambagiosus priscus [file zookeys.182.2720-treatment61.xml]

<!DOCTYPE tp:taxon-treatment
  PUBLIC "-//TaxonX//DTD Taxonomic Treatment Publishing DTD v0 20100105//EN" "tax-treatment-NSO.dtd">
<tp:taxon-treatment xmlns:tp="http://www.plazi.org/taxpub"><tp:treatment-meta><mixed-citation publication-type="journal"><person-group><name><surname>Breure</surname><given-names>Abraham S.H.</given-names></name><name><surname>Ablett</surname><given-names>Jonathan D.</given-names></name></person-group><article-title>Annotated type catalogue of the Bothriembryontidae and Odontostomidae (Mollusca, Gastropoda, Orthalicoidea) in the Natural History Museum, London</article-title><source>Zookeys</source><day>10</day><month>4</month><year>2012</year><volume>2012</volume><issue>182</issue><fpage>1</fpage><lpage>70</lpage><pub-id pub-id-type="doi">10.3897/zookeys.182.2720</pub-id></mixed-citation></tp:treatment-meta><tp:nomenclature><tp:taxon-name>
                            <tp:taxon-name-part taxon-name-part-type="genus">Placostylus</tp:taxon-name-part>
                            <tp:taxon-name-part taxon-name-part-type="species">ambagiosus</tp:taxon-name-part>
                            <tp:taxon-name-part taxon-name-part-type="subspecies">priscus</tp:taxon-name-part>
                        <object-id xmlns:xlink="http://www.w3.org/1999/xlink" xlink:type="simple">http://species-id.net/wiki/Placostylus_ambagiosus_priscus</object-id>
                        </tp:taxon-name><tp:taxon-authority>Powell, 1938</tp:taxon-authority><xref ref-type="fig" rid="F12">Fig. 12D</xref><tp:nomenclature-citation-list><tp:nomenclature-citation><tp:taxon-name>Placostylus ambagiosus priscus</tp:taxon-name><comment><xref ref-type="bibr" rid="B70">Powell 1938</xref>: 149, pl. 34 figs 9–10.</comment></tp:nomenclature-citation></tp:nomenclature-citation-list></tp:nomenclature><tp:treatment-sec sec-type="Type locality"><title>Type locality.</title><p>[New Zealand, North Island] “about three quarters of a mile east of the extreme north-western headland [Cape Maria van Diemen]”.</p></tp:treatment-sec><tp:treatment-sec sec-type="Label"><title>Label.</title><p>“Cape Maria van Diemen (mainland)”</p></tp:treatment-sec><tp:treatment-sec sec-type="Dimensions"><title>Dimensions.</title><p>“Height, 77 mm.; breadth, 31 mm.”; specimen figured herein H 70.3, D 28.5, W 6.5.</p></tp:treatment-sec><tp:treatment-sec sec-type="Type material"><title>Type material.</title><p>NHMUK 1939.3.17.18, one paratype (ex Powell).</p></tp:treatment-sec><tp:treatment-sec sec-type="Remarks"><title>Remarks. </title><p>The holotype of this subspecies, which is supposedly of Pleistocene age, is in the Auckland Museum. <xref ref-type="bibr" rid="B11">Buckley et al. (2011)</xref> have revised the New Zealand <italic><tp:taxon-name>Placostylus</tp:taxon-name></italic> and showed that this taxon falls within the overall variation of <italic><tp:taxon-name>Placostylus ambagiosus</tp:taxon-name></italic> Suter, 1906.</p></tp:treatment-sec><tp:treatment-sec sec-type="Current systematic position"><title>Current systematic position.</title><p>Bothriembryontidae, <italic><tp:taxon-name>Placostylus ambagiosus</tp:taxon-name></italic> Suter, 1906.</p></tp:treatment-sec><tp:treatment-sec><!--Section generated to contain objects referenced in tp:taxon-treatment.--><fig id="F12" position="float" orientation="portrait"><label>Figure 12.</label><caption><p><italic><tp:taxon-name>Eumecostylus</tp:taxon-name></italic> and <italic><tp:taxon-name>Placostylus</tp:taxon-name></italic> species. <bold>A, i</bold> <italic><tp:taxon-name>Eumecostylus hargravesi</tp:taxon-name></italic> (Cox, 1871), lectotype NHM 1880.12.11.43 (H = 65.0) <bold>B, ii</bold> <italic><tp:taxon-name>Eumecostylus sanchristovalensis</tp:taxon-name></italic> (Cox, 1870), lectotype NHM 1880.12.11.44  (H = 67.7) <bold>C, iii</bold> <italic><tp:taxon-name>Placostylus cuninculinsulae</tp:taxon-name></italic> (Cox, 1872), lectotype NHM 1880.12.11.47 (H = 41.6) <bold>D</bold> <italic><tp:taxon-name>Placostylus ambagiosus</tp:taxon-name></italic> Suter, 1906, paratype of <italic><tp:taxon-name>Placostylus ambagiosus priscus</tp:taxon-name></italic> Powell, 1938, NHM 1939.3.17.18 (H = 70.3).</p></caption><graphic xmlns:xlink="http://www.w3.org/1999/xlink" xlink:href="ZooKeys-182-001-g012.jpg" position="float" orientation="portrait" xlink:type="simple"/></fig></tp:treatment-sec><ref-list><ref id="B70"><mixed-citation xmlns:xlink="http://www.w3.org/1999/xlink" xlink:type="simple"><person-group><name name-style="western"><surname>Powell</surname><given-names>AWB</given-names></name></person-group> (<year>1938</year>)<article-title> The Paryphantidae of New Zealand, 4 and the genus <italic>Placostylus</italic> in New Zealand.</article-title><source>Records of the Auckland Institute and Museum </source><volume>2</volume>: <fpage>133</fpage>-<lpage>150</lpage>.</mixed-citation></ref><ref id="B11"><mixed-citation xmlns:xlink="http://www.w3.org/1999/xlink" xlink:type="simple"><person-group><name name-style="western"><surname>Buckley</surname><given-names>TR</given-names></name><name name-style="western"><surname>Stringer</surname><given-names>I</given-names></name><name name-style="western"><surname>Gleeson</surname><given-names>D</given-names></name><name name-style="western"><surname>Howitt</surname><given-names>R</given-names></name><name name-style="western"><surname>Attamayake</surname><given-names>D</given-names></name><name name-style="western"><surname>Parrish</surname><given-names>R</given-names></name><name name-style="western"><surname>Sherley</surname><given-names>G</given-names></name><name name-style="western"><surname>Rohan</surname><given-names>M</given-names></name></person-group> (<year>2011</year>)<article-title> A revision of the New Zealand <italic>Placostylus</italic> land snail<bold>s</bold> using mitochondrial DNA analysis and shell morphometric analyses, with implications for conservation.</article-title><source>New Zealand Journal of Zoology </source><volume>38</volume>: <fpage>55</fpage>-<lpage>81</lpage>. doi: <ext-link ext-link-type="uri" xlink:href="http://dx.doi.org/10.1080/03014223.2010.527997" xlink:type="simple">10.1080/03014223.2010.527997</ext-link></mixed-citation></ref></ref-list></tp:taxon-treatment>
