# Supplementary material for: Annotated type catalogue of the Bothriembryontidae and Odontostomidae (Mollusca, Gastropoda, Orthalicoidea) in the Natural History Museum, London
Source: Zookeys. 2012 Apr 10;(182):1–70. doi: 10.3897/zookeys.182.2720 (PMC3337044; doi:10.3897/zookeys.182.2720)
Supplement: XML Treatment for Succinea reflexa [file zookeys.182.2720-treatment66.xml]

<!DOCTYPE tp:taxon-treatment
  PUBLIC "-//TaxonX//DTD Taxonomic Treatment Publishing DTD v0 20100105//EN" "tax-treatment-NSO.dtd">
<tp:taxon-treatment xmlns:tp="http://www.plazi.org/taxpub"><tp:treatment-meta><mixed-citation publication-type="journal"><person-group><name><surname>Breure</surname><given-names>Abraham S.H.</given-names></name><name><surname>Ablett</surname><given-names>Jonathan D.</given-names></name></person-group><article-title>Annotated type catalogue of the Bothriembryontidae and Odontostomidae (Mollusca, Gastropoda, Orthalicoidea) in the Natural History Museum, London</article-title><source>Zookeys</source><day>10</day><month>4</month><year>2012</year><volume>2012</volume><issue>182</issue><fpage>1</fpage><lpage>70</lpage><pub-id pub-id-type="doi">10.3897/zookeys.182.2720</pub-id></mixed-citation></tp:treatment-meta><tp:nomenclature><tp:taxon-name>
                            <tp:taxon-name-part taxon-name-part-type="genus">Succinea</tp:taxon-name-part>
                            <tp:taxon-name-part taxon-name-part-type="species">reflexa</tp:taxon-name-part>
                        <object-id xmlns:xlink="http://www.w3.org/1999/xlink" xlink:type="simple">http://species-id.net/wiki/Succinea_reflexa</object-id>
                        </tp:taxon-name><tp:taxon-authority>Pfeiffer, 1842</tp:taxon-authority><xref ref-type="fig" rid="F5">Figs 5E–F, 5ii</xref><tp:nomenclature-citation-list><tp:nomenclature-citation><tp:taxon-name>Succinea reflexa</tp:taxon-name><comment><xref ref-type="bibr" rid="B48">Pfeiffer 1842</xref>: 56.</comment></tp:nomenclature-citation><tp:nomenclature-citation><tp:taxon-name>Plectostylus reflexus</tp:taxon-name><comment> (Pfeiffer); <xref ref-type="bibr" rid="B4">Breure 1978</xref>: 202 (lectotype designation).<!--PageBreak--></comment></tp:nomenclature-citation></tp:nomenclature-citation-list></tp:nomenclature><tp:treatment-sec sec-type="Type locality"><title>Type locality.</title><p>“Pichidanque prope Coquimbo, Chile”.</p></tp:treatment-sec><tp:treatment-sec sec-type="Label"><title>Label.</title><p>“Pichidanque near / Coquimbo, Chili”. M.C. label style IV.</p></tp:treatment-sec><tp:treatment-sec sec-type="Dimensions"><title>Dimensions.</title><p>“Long. 39, diam. 17 mill.”; lectotype H 36.9, D 15.5, W 5.3.</p></tp:treatment-sec><tp:treatment-sec sec-type="Type material"><title>Type material.</title><p>NHMUK 1975358, lectotype; 1975359, three paralectotypes (Cuming coll.).</p></tp:treatment-sec><tp:treatment-sec sec-type="Remarks"><title>Remarks.</title><p>The original label states “found on the leaves / of Pourretia Coarctata” [= <italic><tp:taxon-name>Puya chilensis</tp:taxon-name></italic> (Molina, 1782)]. This taxon is now considered a junior subjective synonym of <italic><tp:taxon-name>Bulinus broderipii</tp:taxon-name></italic> Sowerby I, 1832 (F. Cádiz, unpublished data).</p></tp:treatment-sec><tp:treatment-sec sec-type="Current systematic position"><title>Current systematic position.</title><p>Bothriembryontidae, <italic><tp:taxon-name>Plectostylus broderipii</tp:taxon-name></italic> (Sowerby I, 1832) (synon. n.).</p></tp:treatment-sec><tp:treatment-sec><!--Section generated to contain objects referenced in tp:taxon-treatment.--><fig id="F5" position="float" orientation="portrait"><label>Figure 5.</label><caption><p><italic><tp:taxon-name>Plectostylus</tp:taxon-name></italic> species. <bold>A–B, i</bold> <italic><tp:taxon-name>Plectostylus punctulifer</tp:taxon-name></italic> (Sowerby I, 1833), syntype NHM 1975171  (H = 46.5) <bold>C–F</bold> <italic><tp:taxon-name>Plectostylus broderipii</tp:taxon-name></italic> (Sowerby I, 1832) <bold>C–D, iii</bold> Lectotype of <italic><tp:taxon-name>Bulimus variegatus</tp:taxon-name></italic> Pfeiffer, 1842 NHM 1975362 (H = 46.0) <bold>E–F, ii</bold> Lectotype of <italic><tp:taxon-name>Bulimus reflexus</tp:taxon-name></italic> Pfeiffer, 1842 NHM 12975358  (H = 36.9).</p></caption><graphic xmlns:xlink="http://www.w3.org/1999/xlink" xlink:href="ZooKeys-182-001-g005.jpg" position="float" orientation="portrait" xlink:type="simple"/></fig></tp:treatment-sec><ref-list><ref id="B48"><mixed-citation xmlns:xlink="http://www.w3.org/1999/xlink" xlink:type="simple"><person-group><name name-style="western"><surname>Pfeiffer</surname><given-names>L</given-names></name></person-group> (<year>1842</year>)<source> Symbolae ad historiam heliceorum, II.</source><publisher-name>Helicea collectionis Pfeifferianae. Th. Fischeri</publisher-name>, <publisher-loc>Casselis</publisher-loc>, <lpage>147</lpage> pp.</mixed-citation></ref><ref id="B4"><mixed-citation xmlns:xlink="http://www.w3.org/1999/xlink" xlink:type="simple"><person-group><name name-style="western"><surname>Breure</surname><given-names>ASH</given-names></name></person-group> (<year>1978</year>)<article-title> Notes on and descriptions of Bulimulidae (Mollusca, Gastropoda).</article-title><source>Zoologische Verhandelingen Leiden </source><volume>164</volume>: <fpage>1</fpage>-<lpage>255</lpage>.</mixed-citation></ref></ref-list></tp:taxon-treatment>
