# Supplementary material for: Annotated type catalogue of the Bothriembryontidae and Odontostomidae (Mollusca, Gastropoda, Orthalicoidea) in the Natural History Museum, London
Source: Zookeys. 2012 Apr 10;(182):1–70. doi: 10.3897/zookeys.182.2720 (PMC3337044; doi:10.3897/zookeys.182.2720)
Supplement: XML Treatment for Helix rhodinostoma [file zookeys.182.2720-treatment67.xml]

<!DOCTYPE tp:taxon-treatment
  PUBLIC "-//TaxonX//DTD Taxonomic Treatment Publishing DTD v0 20100105//EN" "tax-treatment-NSO.dtd">
<tp:taxon-treatment xmlns:tp="http://www.plazi.org/taxpub"><tp:treatment-meta><mixed-citation publication-type="journal"><person-group><name><surname>Breure</surname><given-names>Abraham S.H.</given-names></name><name><surname>Ablett</surname><given-names>Jonathan D.</given-names></name></person-group><article-title>Annotated type catalogue of the Bothriembryontidae and Odontostomidae (Mollusca, Gastropoda, Orthalicoidea) in the Natural History Museum, London</article-title><source>Zookeys</source><day>10</day><month>4</month><year>2012</year><volume>2012</volume><issue>182</issue><fpage>1</fpage><lpage>70</lpage><pub-id pub-id-type="doi">10.3897/zookeys.182.2720</pub-id></mixed-citation></tp:treatment-meta><tp:nomenclature><tp:taxon-name>
                            <tp:taxon-name-part taxon-name-part-type="genus">Helix</tp:taxon-name-part>
                            <tp:taxon-name-part taxon-name-part-type="species">rhodinostoma</tp:taxon-name-part>
                        <object-id xmlns:xlink="http://www.w3.org/1999/xlink" xlink:type="simple">http://species-id.net/wiki/Helix_rhodinostoma</object-id>
                        </tp:taxon-name><tp:taxon-authority>d’Orbigny, 1835</tp:taxon-authority><xref ref-type="fig" rid="F18">Figs 18C–E, 18iv</xref><tp:nomenclature-citation-list><tp:nomenclature-citation><tp:taxon-name>Helix rhodinostama</tp:taxon-name><comment> [sic] <xref ref-type="bibr" rid="B46">d’Orbigny 1835</xref>: 20.</comment></tp:nomenclature-citation><tp:nomenclature-citation><tp:taxon-name>Bulimus rhodinostoma</tp:taxon-name><comment><xref ref-type="bibr" rid="B45">d’Orbigny 1837 [1834–1847]</xref>: 317, pl. 41 figs 6–8.</comment></tp:nomenclature-citation><tp:nomenclature-citation><tp:taxon-name>Bahiensis rhodinostomus</tp:taxon-name><comment> (d’Orbigny); <xref ref-type="bibr" rid="B73">Simone 2006</xref>: 170, fig. 595.</comment></tp:nomenclature-citation></tp:nomenclature-citation-list></tp:nomenclature><tp:treatment-sec sec-type="Type locality"><title>Type locality.</title><p>[Brazil] “in imperio Brasiliano”.</p></tp:treatment-sec><tp:treatment-sec sec-type="Label"><title>Label.</title><p>“Brésil”, in d“Orbigny”s handwriting.</p></tp:treatment-sec><tp:treatment-sec sec-type="Dimensions"><title>Dimensions.</title><p>“Longit. 21 millim., diam. 7 millim.”; lectotype H 21.7, D 7.25, W 8.1.</p></tp:treatment-sec><tp:treatment-sec sec-type="Type material"><title>Type material.</title><p>NHMUK 1854.12.4.139, lectotype (d’Orbigny coll.).</p></tp:treatment-sec><tp:treatment-sec sec-type="Remarks"><title>Remarks.</title><p>The material consists of one specimen, corresponding to the figure in <xref ref-type="bibr" rid="B45">d’Orbigny 1837 [1834–1847]</xref>; it is here desingated lectotype (design.n.) as d’Orbigny did not state on how many specimens his description was based. Although <xref ref-type="bibr" rid="B46">d’Orbigny (1835)</xref> published this taxon as <italic><tp:taxon-name>Helix rhodinostama</tp:taxon-name></italic>, and this was not corrected by him in the same work, the prevailing usage of <italic>rhodinostoma</italic> makes this a justified emendation (Art. 33.2.3.1 ICZN).</p></tp:treatment-sec><tp:treatment-sec sec-type="Current systematic position"><title>Current systematic position.</title><p><tp:taxon-name>Odontostomidae</tp:taxon-name>, <italic><tp:taxon-name>Bahiensis rhodinostoma</tp:taxon-name></italic> (d’Orbigny, 1835).</p></tp:treatment-sec><tp:treatment-sec><!--Section generated to contain objects referenced in tp:taxon-treatment.--><fig id="F18" position="float" orientation="portrait"><label>Figure 18.</label><caption><p><italic><tp:taxon-name>Bahiensis</tp:taxon-name></italic> species. <bold>A–B, iii</bold> <italic><tp:taxon-name>Bahiensis guarani</tp:taxon-name></italic> (d’Orbigny, 1835), lectotype NHM 1854.12.4.140 (H = 20.5) <bold>C–E, iv</bold> <italic><tp:taxon-name>Bahiensis rhodinostoma</tp:taxon-name></italic> (d’Orbigny, 1835), lectotype NHM 1854.12.4.140 (H = 21.7)  <bold>F–I</bold> <italic><tp:taxon-name>Bahiensis neglectus</tp:taxon-name></italic> (Pfeiffer, 1847) <bold>F–G, ii</bold> Lectotype of <italic><tp:taxon-name>Bulimus oblitus</tp:taxon-name></italic> Reeve, 1849 NHM 1975254  (H = 20.9) <bold>H–I, i</bold> Lectotype of <italic><tp:taxon-name>Bulimus neglectus</tp:taxon-name></italic> Pfeiffer, 1847 NHM 1975263 (H = 16.8).</p></caption><graphic xmlns:xlink="http://www.w3.org/1999/xlink" xlink:href="ZooKeys-182-001-g018.jpg" position="float" orientation="portrait" xlink:type="simple"/></fig></tp:treatment-sec><ref-list><ref id="B46"><mixed-citation xmlns:xlink="http://www.w3.org/1999/xlink" xlink:type="simple"><person-group><name name-style="western"><surname>d’Orbigny</surname><given-names>A</given-names></name></person-group> (<year>1835</year>)<article-title> Synopsis terrestrium et fluviatilium molluscorum, in suo per Americam meriodionalem itinere.</article-title><source>Magasin de Zoologie </source><volume>5</volume> (<issue>61</issue>): <fpage>1</fpage>-<lpage>44</lpage>.</mixed-citation></ref><ref id="B45"><mixed-citation xmlns:xlink="http://www.w3.org/1999/xlink" xlink:type="simple"><person-group><name name-style="western"><surname>d’Orbigny</surname><given-names>A</given-names></name></person-group> (<year>1834–1847</year>)<source> Voyage dans l’Amérique mériodionale (le Brésil, la république orientale de l’Uruguay, la république Argentine, la Patagonie, la république du Chile, la république de Bolivia, la république du Pérou), exécuté pendant les années 1826, 1827, 1828, 1829, 1830, 1831, 1832, et 1833. Tome 5, Partie 3, Mollusques.</source><publisher-name>P. Bertrand, Paris/V. Levrault</publisher-name>, <publisher-loc>Strasbourg</publisher-loc>, <lpage>758</lpage> pp.</mixed-citation></ref><ref id="B73"><mixed-citation xmlns:xlink="http://www.w3.org/1999/xlink" xlink:type="simple"><person-group><name name-style="western"><surname>Simone</surname><given-names>LRL</given-names></name></person-group> (<year>2006</year>)<source> Land and freshwater mollusks of Brazil: 1–390. EGB/Fapesp, Sao Paulo.</source></mixed-citation></ref></ref-list></tp:taxon-treatment>
