# Supplementary material for: Annotated type catalogue of the Bothriembryontidae and Odontostomidae (Mollusca, Gastropoda, Orthalicoidea) in the Natural History Museum, London
Source: Zookeys. 2012 Apr 10;(182):1–70. doi: 10.3897/zookeys.182.2720 (PMC3337044; doi:10.3897/zookeys.182.2720)
Supplement: XML Treatment for Bulimus (Bulimulus) ridleyi [file zookeys.182.2720-treatment69.xml]

<!DOCTYPE tp:taxon-treatment
  PUBLIC "-//TaxonX//DTD Taxonomic Treatment Publishing DTD v0 20100105//EN" "tax-treatment-NSO.dtd">
<tp:taxon-treatment xmlns:tp="http://www.plazi.org/taxpub"><tp:treatment-meta><mixed-citation publication-type="journal"><person-group><name><surname>Breure</surname><given-names>Abraham S.H.</given-names></name><name><surname>Ablett</surname><given-names>Jonathan D.</given-names></name></person-group><article-title>Annotated type catalogue of the Bothriembryontidae and Odontostomidae (Mollusca, Gastropoda, Orthalicoidea) in the Natural History Museum, London</article-title><source>Zookeys</source><day>10</day><month>4</month><year>2012</year><volume>2012</volume><issue>182</issue><fpage>1</fpage><lpage>70</lpage><pub-id pub-id-type="doi">10.3897/zookeys.182.2720</pub-id></mixed-citation></tp:treatment-meta><tp:nomenclature><tp:taxon-name>
                            <tp:taxon-name-part taxon-name-part-type="genus">Bulimus</tp:taxon-name-part>
                            <tp:taxon-name-part taxon-name-part-type="subgenus"> (Bulimulus) </tp:taxon-name-part>
                            <tp:taxon-name-part taxon-name-part-type="species">ridleyi</tp:taxon-name-part>
                        <object-id xmlns:xlink="http://www.w3.org/1999/xlink" xlink:type="simple">http://species-id.net/wiki/Bulimus_ridleyi</object-id>
                        </tp:taxon-name><tp:taxon-authority>E.A. Smith, 1890</tp:taxon-authority><xref ref-type="fig" rid="F20">Figs 20A–B, 20i</xref><tp:nomenclature-citation-list><tp:nomenclature-citation><tp:taxon-name>Bulimus (Bulimulus) ridleyi</tp:taxon-name><comment> E.A. <xref ref-type="bibr" rid="B76">Smith 1890</xref>: 501, pl. 30 fig. 9.</comment></tp:nomenclature-citation><tp:nomenclature-citation><tp:taxon-name>Hyperaulax ridleyi</tp:taxon-name><comment> (E.A. Smith); <xref ref-type="bibr" rid="B73">Simone 2006</xref>: 178, fig. 637.</comment></tp:nomenclature-citation></tp:nomenclature-citation-list></tp:nomenclature><tp:treatment-sec sec-type="Type locality"><title>Type locality.</title><p>[Brazil, Fernando Noronha] “on the north side of the island; also found at the base of the Peak, north side, (...) and on Rat Island”.</p></tp:treatment-sec><tp:treatment-sec sec-type="Label"><title>Label.</title><p>“Fernando Noronha”.</p></tp:treatment-sec><tp:treatment-sec sec-type="Dimensions"><title>Dimensions.</title><p>“Longit. 12 millim., diam. 6”; lectotype H 11.46, D 5.9, W 5.3.</p></tp:treatment-sec><tp:treatment-sec sec-type="Type material"><title>Type material.</title><p>NHMUK 1888.6.27.106, lectotype; 1888.6.27.107-110, four paralectotypes.</p></tp:treatment-sec><tp:treatment-sec sec-type="Remarks"><title>Remarks.</title><p>The specimen figured by E.A. Smith is here desingated lectotype (<bold>design.n.</bold>). The four paralectotypes are glued onto paper.</p></tp:treatment-sec><tp:treatment-sec sec-type="Current systematic position"><title>Current systematic position.</title><p><tp:taxon-name>Odontostomidae</tp:taxon-name>, <italic><tp:taxon-name>Hyperaulax ridleyi</tp:taxon-name></italic> (E.A. Smith, 1890).</p></tp:treatment-sec><tp:treatment-sec><!--Section generated to contain objects referenced in tp:taxon-treatment.--><fig id="F20" position="float" orientation="portrait"><label>Figure 20.</label><caption><p><bold>A–B, i</bold> <italic><tp:taxon-name>Bonnanius ramagei</tp:taxon-name></italic> (E.A. Smith, 1890), lectotype NHM 1888.6.27.163 (H = 17.5) <bold>C–D, ii</bold> <italic><tp:taxon-name>Hyperaulax ridleyi</tp:taxon-name></italic> (E.A. Smith, 1890, lectotype NHM 1888.6.27.106 (H = 11.46).</p></caption><graphic xmlns:xlink="http://www.w3.org/1999/xlink" xlink:href="ZooKeys-182-001-g020.jpg" position="float" orientation="portrait" xlink:type="simple"/></fig></tp:treatment-sec><ref-list><ref id="B76"><mixed-citation xmlns:xlink="http://www.w3.org/1999/xlink" xlink:type="simple"><person-group><name name-style="western"><surname>Smith</surname><given-names>EA</given-names></name></person-group> (<year>1890</year>)<article-title> [Notes on the zoology of Fernando Noronha.] Mollusca.</article-title><source>Journal of the Linnean Society of London, Zoology </source><volume>20</volume>: <fpage>483</fpage>-<lpage>503</lpage>.</mixed-citation></ref><ref id="B73"><mixed-citation xmlns:xlink="http://www.w3.org/1999/xlink" xlink:type="simple"><person-group><name name-style="western"><surname>Simone</surname><given-names>LRL</given-names></name></person-group> (<year>2006</year>)<source> Land and freshwater mollusks of Brazil: 1–390. EGB/Fapesp, Sao Paulo.</source></mixed-citation></ref></ref-list></tp:taxon-treatment>
