# Supplementary material for: Annotated type catalogue of the Bothriembryontidae and Odontostomidae (Mollusca, Gastropoda, Orthalicoidea) in the Natural History Museum, London
Source: Zookeys. 2012 Apr 10;(182):1–70. doi: 10.3897/zookeys.182.2720 (PMC3337044; doi:10.3897/zookeys.182.2720)
Supplement: XML Treatment for Partula salomonis [file zookeys.182.2720-treatment70.xml]

<!DOCTYPE tp:taxon-treatment
  PUBLIC "-//TaxonX//DTD Taxonomic Treatment Publishing DTD v0 20100105//EN" "tax-treatment-NSO.dtd">
<tp:taxon-treatment xmlns:tp="http://www.plazi.org/taxpub"><tp:treatment-meta><mixed-citation publication-type="journal"><person-group><name><surname>Breure</surname><given-names>Abraham S.H.</given-names></name><name><surname>Ablett</surname><given-names>Jonathan D.</given-names></name></person-group><article-title>Annotated type catalogue of the Bothriembryontidae and Odontostomidae (Mollusca, Gastropoda, Orthalicoidea) in the Natural History Museum, London</article-title><source>Zookeys</source><day>10</day><month>4</month><year>2012</year><volume>2012</volume><issue>182</issue><fpage>1</fpage><lpage>70</lpage><pub-id pub-id-type="doi">10.3897/zookeys.182.2720</pub-id></mixed-citation></tp:treatment-meta><tp:nomenclature><tp:taxon-name>
                            <tp:taxon-name-part taxon-name-part-type="genus">Partula</tp:taxon-name-part>
                            <tp:taxon-name-part taxon-name-part-type="species">salomonis</tp:taxon-name-part>
                        <object-id xmlns:xlink="http://www.w3.org/1999/xlink" xlink:type="simple">http://species-id.net/wiki/Partula_salomonis</object-id>
                        </tp:taxon-name><tp:taxon-authority>Pfeiffer, 1853</tp:taxon-authority><xref ref-type="fig" rid="F15">Figs 15B, 15ii</xref><tp:nomenclature-citation-list><tp:nomenclature-citation><tp:taxon-name>Partula salomonis</tp:taxon-name><comment><xref ref-type="bibr" rid="B58">Pfeiffer 1853b</xref>: 446; Pfeiffer 1856, in <xref ref-type="bibr" rid="B39">Küster and Pfeiffer 1840–1865</xref>: 276, pl. 66 figs 10-11.</comment></tp:nomenclature-citation><tp:nomenclature-citation><tp:taxon-name>Placostylus (Santacharis) salomonis</tp:taxon-name><comment> (Pfeiffer); <xref ref-type="bibr" rid="B8">Breure and Schouten 1985</xref>: 59 (lectotype designation).</comment></tp:nomenclature-citation><tp:nomenclature-citation><tp:taxon-name>Santacharis salomonis</tp:taxon-name><comment> (Pfeiffer); <xref ref-type="bibr" rid="B22">Delsaerdt 2010</xref>: 76, pl. 12 figs 13-14.</comment></tp:nomenclature-citation></tp:nomenclature-citation-list></tp:nomenclature><tp:treatment-sec sec-type="Type locality"><title>Type locality.</title><p>“in insulis Salomonis” (see remarks).</p></tp:treatment-sec><tp:treatment-sec sec-type="Label"><title>Label.</title><p>“Solomon Ils” (badly faded). M.C. label style III.</p></tp:treatment-sec><tp:treatment-sec sec-type="Dimensions"><title>Dimensions.</title><p>“Long. 34, diam. 15 mill.”; lectotype H 33.6, D 19.6, W 6.0.<!--PageBreak--></p></tp:treatment-sec><tp:treatment-sec sec-type="Type material"><title>Type material.</title><p>NHMUK 1975234, lectotype (Cuming coll.).</p></tp:treatment-sec><tp:treatment-sec sec-type="Remarks"><title>Remarks.</title><p>The specimen, which corresponds to the original measurements and which has been figured by Pfeiffer (1856), was designated lectotype by <xref ref-type="bibr" rid="B8">Breure and Schouten 1985</xref>. <xref ref-type="bibr" rid="B23">Dohrn (1862</xref>: 213) was the first to recognize the synonymy between <italic><tp:taxon-name>Partula salomonis</tp:taxon-name></italic> Pfeiffer, 1853 and <italic><tp:taxon-name>Bulimus pyrostomus</tp:taxon-name></italic> Pfeiffer, 1860, despite the erroneous locality given for the former taxon. The species only occurs on the New Hebrides (<xref ref-type="bibr" rid="B74">Solem 1959</xref>, <xref ref-type="bibr" rid="B22">Delsaerdt 2010</xref>).</p></tp:treatment-sec><tp:treatment-sec sec-type="Current systematic position"><title>Current systematic position.</title><p>Bothriembryontidae, <italic><tp:taxon-name>Santacharis salomonis</tp:taxon-name></italic> (Pfeiffer, 1853).</p></tp:treatment-sec><tp:treatment-sec><!--Section generated to contain objects referenced in tp:taxon-treatment.--><fig id="F15" position="float" orientation="portrait"><label>Figure 15.</label><caption><p><italic><tp:taxon-name>Santacharis</tp:taxon-name></italic> species. <bold>A, i</bold> <italic><tp:taxon-name>Santacharis fuligineus</tp:taxon-name></italic> (Pfeiffer, 1853), lectotype NHM 1975226 (H = 39.4) <bold>B–C</bold> <italic><tp:taxon-name>Santacharis salomonis</tp:taxon-name></italic> (Pfeiffer, 1853) <bold>B, ii</bold> Lectotype NHM 1975234 (H = 33.6) <bold>C, iii</bold> Lectotype of <italic><tp:taxon-name>Bulimus pyrostomus</tp:taxon-name></italic> Pfeiffer, 1860 NHM 1975235 (H = 41.5).</p></caption><graphic xmlns:xlink="http://www.w3.org/1999/xlink" xlink:href="ZooKeys-182-001-g015.jpg" position="float" orientation="portrait" xlink:type="simple"/></fig></tp:treatment-sec><ref-list><ref id="B58"><mixed-citation xmlns:xlink="http://www.w3.org/1999/xlink" xlink:type="simple"><person-group><name name-style="western"><surname>Pfeiffer</surname><given-names>L</given-names></name></person-group> (<year>1853b</year>)<source> Monographia heliceorum viventium: sistens descriptiones systematicas et criticas omnium huius familiae generum et specierum hodie cognitarum, 3.</source><publisher-name>Brockhaus</publisher-name>, <publisher-loc>Lipsiae</publisher-loc>, <lpage>711</lpage> pp.</mixed-citation></ref><ref id="B39"><mixed-citation xmlns:xlink="http://www.w3.org/1999/xlink" xlink:type="simple"><person-group><name name-style="western"><surname>Küster</surname><given-names>HC</given-names></name><name name-style="western"><surname>Pfeiffer</surname><given-names>L</given-names></name></person-group> (<year>1840–1855 [1840–1865]</year>)<source> Die Gattungen <italic>Bulimus</italic>, <italic>Partula</italic>, <italic>Achatinella</italic>, <italic>Achatina</italic> und <italic>Azeca</italic>. Systematisches Conchylien-Cabinet von Martini und Chemnitz, I, 13 (1): i–xix, 1–395.</source></mixed-citation></ref><ref id="B8"><mixed-citation xmlns:xlink="http://www.w3.org/1999/xlink" xlink:type="simple"><person-group><name name-style="western"><surname>Breure</surname><given-names>ASH</given-names></name><name name-style="western"><surname>Schouten</surname><given-names>JR</given-names></name></person-group> (<year>1985</year>)<article-title> Notes on and descriptions of Bulimulidae (Mollusca, Gastropoda), III.</article-title><source>Zoologische Verhandelingen Leiden </source><volume>216</volume>: <fpage>1</fpage>-<lpage>98</lpage>.</mixed-citation></ref><ref id="B22"><mixed-citation xmlns:xlink="http://www.w3.org/1999/xlink" xlink:type="simple"><person-group><name name-style="western"><surname>Delsaerdt</surname><given-names>A</given-names></name></person-group> (<year>2009 [2010]</year>)<source> Land snails on the Solomon Islands, I.</source><publisher-name>Placostylidae. L’Informatore Piceno</publisher-name>, <publisher-loc>Ancona</publisher-loc>, <lpage>132</lpage> pp.</mixed-citation></ref><ref id="B23"><mixed-citation xmlns:xlink="http://www.w3.org/1999/xlink" xlink:type="simple"><person-group><name name-style="western"><surname>Dohrn</surname><given-names>H</given-names></name></person-group> (<year>1862</year>)<article-title> Miscellen.</article-title><source>Malakologische Blätter </source><volume>9</volume>: <fpage>208</fpage>-<lpage>215</lpage>.</mixed-citation></ref><ref id="B74"><mixed-citation xmlns:xlink="http://www.w3.org/1999/xlink" xlink:type="simple"><person-group><name name-style="western"><surname>Solem</surname><given-names>A</given-names></name></person-group> (<year>1959</year>)<article-title> Systematics and zoogeography of the land and freshwater Mollusca of the New Hebrides.</article-title><source>Fieldiana Zoology </source><volume>43</volume>: <fpage>1</fpage>-<lpage>359</lpage>.</mixed-citation></ref></ref-list></tp:taxon-treatment>
