# Supplementary material for: Annotated type catalogue of the Bothriembryontidae and Odontostomidae (Mollusca, Gastropoda, Orthalicoidea) in the Natural History Museum, London
Source: Zookeys. 2012 Apr 10;(182):1–70. doi: 10.3897/zookeys.182.2720 (PMC3337044; doi:10.3897/zookeys.182.2720)
Supplement: XML Treatment for Bulimus sanchristovalensis [file zookeys.182.2720-treatment71.xml]

<!DOCTYPE tp:taxon-treatment
  PUBLIC "-//TaxonX//DTD Taxonomic Treatment Publishing DTD v0 20100105//EN" "tax-treatment-NSO.dtd">
<tp:taxon-treatment xmlns:tp="http://www.plazi.org/taxpub"><tp:treatment-meta><mixed-citation publication-type="journal"><person-group><name><surname>Breure</surname><given-names>Abraham S.H.</given-names></name><name><surname>Ablett</surname><given-names>Jonathan D.</given-names></name></person-group><article-title>Annotated type catalogue of the Bothriembryontidae and Odontostomidae (Mollusca, Gastropoda, Orthalicoidea) in the Natural History Museum, London</article-title><source>Zookeys</source><day>10</day><month>4</month><year>2012</year><volume>2012</volume><issue>182</issue><fpage>1</fpage><lpage>70</lpage><pub-id pub-id-type="doi">10.3897/zookeys.182.2720</pub-id></mixed-citation></tp:treatment-meta><tp:nomenclature><tp:taxon-name>
                            <tp:taxon-name-part taxon-name-part-type="genus">Bulimus</tp:taxon-name-part>
                            <tp:taxon-name-part taxon-name-part-type="species">sanchristovalensis</tp:taxon-name-part>
                        <object-id xmlns:xlink="http://www.w3.org/1999/xlink" xlink:type="simple">http://species-id.net/wiki/Bulimus_sanchristovalensis</object-id>
                        </tp:taxon-name><tp:taxon-authority>Cox, 1870</tp:taxon-authority><xref ref-type="fig" rid="F12">Figs 12B, 12ii</xref><tp:nomenclature-citation-list><tp:nomenclature-citation><tp:taxon-name>Bulimus sanchristovalensis</tp:taxon-name><comment><xref ref-type="bibr" rid="B14">Cox 1870</xref>: 172, pl. 16 fig. 7.</comment></tp:nomenclature-citation><tp:nomenclature-citation><tp:taxon-name>Eumecostylus sanchristovalensis</tp:taxon-name><comment> (Cox); <xref ref-type="bibr" rid="B22">Delsaerdt 2010</xref>: 37, pl. 4 figs 7–10 (lectotype designation).</comment></tp:nomenclature-citation></tp:nomenclature-citation-list></tp:nomenclature><tp:treatment-sec sec-type="Type locality"><title>Type locality.</title><p>“San Christoval, Solomon Islands”.</p></tp:treatment-sec><tp:treatment-sec sec-type="Label"><title>Label.</title><p>“Solomon Isls”, taxon label in Cox’ handwriting.</p></tp:treatment-sec><tp:treatment-sec sec-type="Dimensions"><title>Dimensions.</title><p>“Diameter 1.20, length 1.60 (...) inch [H 40.6 D 30.5 mm; erroneous, see Delsaerdt 2010]”; lectotype H 67.7, D 27.6, W 5.4.</p></tp:treatment-sec><tp:treatment-sec sec-type="Type material"><title>Type material.</title><p>NHMUK 1880.12.11.44, lectotype; 1880.12.11.45, one paralectotype, 20070069, five paralectotypes.</p></tp:treatment-sec><tp:treatment-sec sec-type="Remarks"><title>Remarks.</title><p>In addition, two further specimens are present; of which one is a probable paralectotype (1880.12.11.2) and the other (1877.7.23.23) is non-type material; however, as these specimens were previously mounted on the same board (possibly for display), but subsequently removed from the board, there is now no way of telling which specimen is which.</p></tp:treatment-sec><tp:treatment-sec sec-type="Current systematic position"><title>Current systematic position.</title><p>Bothriembryontidae, <italic><tp:taxon-name>Eumecostylus sanchristovalensis</tp:taxon-name></italic> (Cox, 1870).</p></tp:treatment-sec><tp:treatment-sec><!--Section generated to contain objects referenced in tp:taxon-treatment.--><fig id="F12" position="float" orientation="portrait"><label>Figure 12.</label><caption><p><italic><tp:taxon-name>Eumecostylus</tp:taxon-name></italic> and <italic><tp:taxon-name>Placostylus</tp:taxon-name></italic> species. <bold>A, i</bold> <italic><tp:taxon-name>Eumecostylus hargravesi</tp:taxon-name></italic> (Cox, 1871), lectotype NHM 1880.12.11.43 (H = 65.0) <bold>B, ii</bold> <italic><tp:taxon-name>Eumecostylus sanchristovalensis</tp:taxon-name></italic> (Cox, 1870), lectotype NHM 1880.12.11.44  (H = 67.7) <bold>C, iii</bold> <italic><tp:taxon-name>Placostylus cuninculinsulae</tp:taxon-name></italic> (Cox, 1872), lectotype NHM 1880.12.11.47 (H = 41.6) <bold>D</bold> <italic><tp:taxon-name>Placostylus ambagiosus</tp:taxon-name></italic> Suter, 1906, paratype of <italic><tp:taxon-name>Placostylus ambagiosus priscus</tp:taxon-name></italic> Powell, 1938, NHM 1939.3.17.18 (H = 70.3).</p></caption><graphic xmlns:xlink="http://www.w3.org/1999/xlink" xlink:href="ZooKeys-182-001-g012.jpg" position="float" orientation="portrait" xlink:type="simple"/></fig></tp:treatment-sec><ref-list><ref id="B14"><mixed-citation xmlns:xlink="http://www.w3.org/1999/xlink" xlink:type="simple"><person-group><name name-style="western"><surname>Cox</surname><given-names>JC</given-names></name></person-group> (<year>1870</year>)<source> Descriptions of eight new species of shells from Australia and the Solomon Islands. Proceedings of the Zoological Society of London (1870): 170–172.</source></mixed-citation></ref><ref id="B22"><mixed-citation xmlns:xlink="http://www.w3.org/1999/xlink" xlink:type="simple"><person-group><name name-style="western"><surname>Delsaerdt</surname><given-names>A</given-names></name></person-group> (<year>2009 [2010]</year>)<source> Land snails on the Solomon Islands, I.</source><publisher-name>Placostylidae. L’Informatore Piceno</publisher-name>, <publisher-loc>Ancona</publisher-loc>, <lpage>132</lpage> pp.</mixed-citation></ref></ref-list></tp:taxon-treatment>
