# Supplementary material for: Annotated type catalogue of the Bothriembryontidae and Odontostomidae (Mollusca, Gastropoda, Orthalicoidea) in the Natural History Museum, London
Source: Zookeys. 2012 Apr 10;(182):1–70. doi: 10.3897/zookeys.182.2720 (PMC3337044; doi:10.3897/zookeys.182.2720)
Supplement: XML Treatment for Bulimus sellersi [file zookeys.182.2720-treatment73.xml]

<!DOCTYPE tp:taxon-treatment
  PUBLIC "-//TaxonX//DTD Taxonomic Treatment Publishing DTD v0 20100105//EN" "tax-treatment-NSO.dtd">
<tp:taxon-treatment xmlns:tp="http://www.plazi.org/taxpub"><tp:treatment-meta><mixed-citation publication-type="journal"><person-group><name><surname>Breure</surname><given-names>Abraham S.H.</given-names></name><name><surname>Ablett</surname><given-names>Jonathan D.</given-names></name></person-group><article-title>Annotated type catalogue of the Bothriembryontidae and Odontostomidae (Mollusca, Gastropoda, Orthalicoidea) in the Natural History Museum, London</article-title><source>Zookeys</source><day>10</day><month>4</month><year>2012</year><volume>2012</volume><issue>182</issue><fpage>1</fpage><lpage>70</lpage><pub-id pub-id-type="doi">10.3897/zookeys.182.2720</pub-id></mixed-citation></tp:treatment-meta><tp:nomenclature><tp:taxon-name>
                            <tp:taxon-name-part taxon-name-part-type="genus">Bulimus</tp:taxon-name-part>
                            <tp:taxon-name-part taxon-name-part-type="species">sellersi</tp:taxon-name-part>
                        <object-id xmlns:xlink="http://www.w3.org/1999/xlink" xlink:type="simple">http://species-id.net/wiki/Bulimus_sellersi</object-id>
                        </tp:taxon-name><tp:taxon-authority>Cox, 1872</tp:taxon-authority><xref ref-type="fig" rid="F10">Figs 10B, 10ii</xref><tp:nomenclature-citation-list><tp:nomenclature-citation><tp:taxon-name>Bulimus sellersi</tp:taxon-name><comment><xref ref-type="bibr" rid="B16">Cox 1872a</xref>: 644, pl. 52 fig. 3.</comment></tp:nomenclature-citation><tp:nomenclature-citation><tp:taxon-name>Aspastus sellersi</tp:taxon-name><comment> (Cox); <xref ref-type="bibr" rid="B22">Delsaerdt 2010</xref>: 27, pl. 2 figs 15–19 (lectotype designation).</comment></tp:nomenclature-citation></tp:nomenclature-citation-list></tp:nomenclature><tp:treatment-sec sec-type="Type locality"><title>Type locality.</title><p>“Guadalcanar Island, Solomon Islands”.</p></tp:treatment-sec><tp:treatment-sec sec-type="Label"><title>Label.</title><p>“Solomon Isls”, taxon label “Placostylus / sellersi / Cox” (see remarks).</p></tp:treatment-sec><tp:treatment-sec sec-type="Dimensions"><title>Dimensions.</title><p>“Length 1.90, breadth 0.66 of an inch [H 46.3, D 16.8 mm]”; lectotype H 44.4, D 18.9, W 5.5.</p></tp:treatment-sec><tp:treatment-sec sec-type="Type material"><title>Type material.</title><p>NHMUK 20070067, lectotype; seven paralectotypes (ex Kennard ex Cox).</p></tp:treatment-sec><tp:treatment-sec sec-type="Remarks"><title>Remarks.</title><p>The specimens are accompanied by a second label “B. sellersi / Cox / Austr:”, which is possibly the original label of Cox. Furthermore, a third label. presumably made by Kennard, reads “Guadalcanar Cotypes Cox coll.”. The measurements of the lectotype as given by <xref ref-type="bibr" rid="B22">Delsaerdt (2010)</xref> appear to be erroneous (“The length of the lectotype is 50 mm”).</p></tp:treatment-sec><tp:treatment-sec sec-type="Current systematic position"><title>Current systematic position.</title><p>Bothriembryontidae, <italic><tp:taxon-name>Aspastus sellersi</tp:taxon-name></italic> (Cox, 1872).</p></tp:treatment-sec><tp:treatment-sec><!--Section generated to contain objects referenced in tp:taxon-treatment.--><fig id="F10" position="float" orientation="portrait"><label>Figure 10.</label><caption><p><italic><tp:taxon-name>Placostylus</tp:taxon-name></italic> and <italic><tp:taxon-name>Aspastus</tp:taxon-name></italic> species. <bold>A, i</bold> <italic><tp:taxon-name>Placostylus corpulentus</tp:taxon-name></italic> (Gassies, 1871), syntype NHM 1883.11.10.1173 (H = 94.0). Reduced in size <bold>B, ii</bold> <italic><tp:taxon-name>Aspastus sellersi</tp:taxon-name></italic> (Cox, 1871), lectotype NHM 2007069  (H = 44.4) <bold>C, iii</bold> <italic><tp:taxon-name>Aspastus miltocheilus</tp:taxon-name></italic> (Reeve, 1848), lectotype NHM 2007072 (H = 68.3).</p></caption><graphic xmlns:xlink="http://www.w3.org/1999/xlink" xlink:href="ZooKeys-182-001-g010.jpg" position="float" orientation="portrait" xlink:type="simple"/></fig></tp:treatment-sec><ref-list><ref id="B16"><mixed-citation xmlns:xlink="http://www.w3.org/1999/xlink" xlink:type="simple"><person-group><name name-style="western"><surname>Cox</surname><given-names>JC</given-names></name></person-group> (<year>1872a</year>)<source> Description of a new Volute and twelve new species of land-shells from Australia and the Solomon Islands. Proceedings of the Zoological Society of London  (1871): 643–649.</source></mixed-citation></ref><ref id="B22"><mixed-citation xmlns:xlink="http://www.w3.org/1999/xlink" xlink:type="simple"><person-group><name name-style="western"><surname>Delsaerdt</surname><given-names>A</given-names></name></person-group> (<year>2009 [2010]</year>)<source> Land snails on the Solomon Islands, I.</source><publisher-name>Placostylidae. L’Informatore Piceno</publisher-name>, <publisher-loc>Ancona</publisher-loc>, <lpage>132</lpage> pp.</mixed-citation></ref></ref-list></tp:taxon-treatment>
