# Supplementary material for: Annotated type catalogue of the Bothriembryontidae and Odontostomidae (Mollusca, Gastropoda, Orthalicoidea) in the Natural History Museum, London
Source: Zookeys. 2012 Apr 10;(182):1–70. doi: 10.3897/zookeys.182.2720 (PMC3337044; doi:10.3897/zookeys.182.2720)
Supplement: XML Treatment for Liparus spenceri [file zookeys.182.2720-treatment77.xml]

<!DOCTYPE tp:taxon-treatment
  PUBLIC "-//TaxonX//DTD Taxonomic Treatment Publishing DTD v0 20100105//EN" "tax-treatment-NSO.dtd">
<tp:taxon-treatment xmlns:tp="http://www.plazi.org/taxpub"><tp:treatment-meta><mixed-citation publication-type="journal"><person-group><name><surname>Breure</surname><given-names>Abraham S.H.</given-names></name><name><surname>Ablett</surname><given-names>Jonathan D.</given-names></name></person-group><article-title>Annotated type catalogue of the Bothriembryontidae and Odontostomidae (Mollusca, Gastropoda, Orthalicoidea) in the Natural History Museum, London</article-title><source>Zookeys</source><day>10</day><month>4</month><year>2012</year><volume>2012</volume><issue>182</issue><fpage>1</fpage><lpage>70</lpage><pub-id pub-id-type="doi">10.3897/zookeys.182.2720</pub-id></mixed-citation></tp:treatment-meta><tp:nomenclature><tp:taxon-name>
                            <tp:taxon-name-part taxon-name-part-type="genus">Liparus</tp:taxon-name-part>
                            <tp:taxon-name-part taxon-name-part-type="species">spenceri</tp:taxon-name-part>
                        <object-id xmlns:xlink="http://www.w3.org/1999/xlink" xlink:type="simple">http://species-id.net/wiki/Liparus_spenceri</object-id>
                        </tp:taxon-name><tp:taxon-authority>Tate, 1894</tp:taxon-authority><xref ref-type="fig" rid="F2">Figs 2J–K, 2v</xref><tp:nomenclature-citation-list><tp:nomenclature-citation><tp:taxon-name>Liparus spenceri</tp:taxon-name><comment><xref ref-type="bibr" rid="B82">Tate 1894</xref>: 192; <xref ref-type="bibr" rid="B83">Tate 1896</xref>: 202, pl. 17 fig. 3; B.J. <xref ref-type="bibr" rid="B75">Smith 1992</xref>: 107.</comment></tp:nomenclature-citation></tp:nomenclature-citation-list></tp:nomenclature><tp:treatment-sec sec-type="Type locality"><title>Type locality.</title><p>[Northern Territory, near Alice Springs] “Glen of Palms by the junction with Palm Creek” (<xref ref-type="bibr" rid="B83">Tate 1896</xref>: 202).</p></tp:treatment-sec><tp:treatment-sec sec-type="Label"><title>Label. </title><p>“Glen of Palms”, presumably in Tate’s handwriting.</p><p><bold>Dimensions.</bold> “Length, 20; width 12.5 (...) mm”; specimen figured herein H 17.5, D 12.2, W 4.4.</p></tp:treatment-sec><tp:treatment-sec sec-type="Type material"><title>Type material.</title><p>NHMUK 1895.10.1.202–207, six paratypes (ex W.A. Horn).</p></tp:treatment-sec><tp:treatment-sec sec-type="Remarks"><title>Remarks.</title><p>This material was collected during the Horn Scientific Expedition to Central Australia (1894). Three of the specimens are subadult or juvenile. Further type material is present in the South Australia Museum in Adelaide (<xref ref-type="bibr" rid="B9">Breure and Whisson in press</xref>).</p></tp:treatment-sec><tp:treatment-sec sec-type="Current systematic position"><title>Current systematic position.</title><p>Bothriembryontidae, <italic><tp:taxon-name>Bothriembryon spenceri</tp:taxon-name></italic> (Tate, 1894).</p></tp:treatment-sec><tp:treatment-sec><!--Section generated to contain objects referenced in tp:taxon-treatment.--><fig id="F2" position="float" orientation="portrait"><label>Figure 2.</label><caption><p><italic><tp:taxon-name>Bothriembryon</tp:taxon-name></italic> species. <bold>A–B, iii</bold> <italic><tp:taxon-name>Bothriembryon angasianus</tp:taxon-name></italic> (Pfeiffer, 1864), syntype NHM 1870.10.26.276 (H = 20.6) <bold>C–E, ii</bold> <italic><tp:taxon-name>Bothriembryon brazieri</tp:taxon-name></italic> (Angas, 1871, lectotype NHM 1870.11.5.8 (H = 14.3) <bold>E</bold> detail of sculpture (× 3.5) <bold>F–G, i</bold> <italic><tp:taxon-name>Bothriembryon kingii</tp:taxon-name></italic> (J.E. Gray, 1825), lectotype NHM 1975910 (H = 19.1) <bold>H–I, iv</bold> <italic><tp:taxon-name>Bothriembryon melo</tp:taxon-name></italic> (Quoy and Gaimard, 1832), lectotype of <italic><tp:taxon-name>Bulimus physoides</tp:taxon-name></italic> Reeve, 1848 NHM 1975224 (H = 19.2)  <bold>J–K, v</bold> <italic><tp:taxon-name>Bulimus spenceri</tp:taxon-name></italic> (Tate, 1894), syntype NHM 1895.10.2.202 (H = 17.5).</p></caption><graphic xmlns:xlink="http://www.w3.org/1999/xlink" xlink:href="ZooKeys-182-001-g002.jpg" position="float" orientation="portrait" xlink:type="simple"/></fig></tp:treatment-sec><ref-list><ref id="B82"><mixed-citation xmlns:xlink="http://www.w3.org/1999/xlink" xlink:type="simple"><person-group><name name-style="western"><surname>Tate</surname><given-names>R</given-names></name></person-group> (<year>1894</year>)<article-title> Brief diagnoses of Mollusca from Central Australia.</article-title><source>Transactions of the Royal Society of South Australia </source><volume>18</volume>: <fpage>191</fpage>-<lpage>194</lpage>.</mixed-citation></ref><ref id="B83"><mixed-citation xmlns:xlink="http://www.w3.org/1999/xlink" xlink:type="simple"><person-group><name name-style="western"><surname>Tate</surname><given-names>R</given-names></name></person-group> (<year>1896</year>)<source> Mollusca. In: Spencer WB (Ed) Report on the work of the Horn Scientific Expedition to Central Australia, 2. Zoology: 181–226. Melville, Mullen and Slade, London and Melbourne.</source></mixed-citation></ref><ref id="B75"><mixed-citation xmlns:xlink="http://www.w3.org/1999/xlink" xlink:type="simple"><person-group><name name-style="western"><surname>Smith</surname><given-names>BJ</given-names></name></person-group> (<year>1992</year>)<source> Non-marine Mollusca. In: Houston WWK (Ed) Zoological Catalogue of Australia, 8. Australian Government Publishing Service, Canberra, xii + 405 pp.</source></mixed-citation></ref><ref id="B9"><mixed-citation xmlns:xlink="http://www.w3.org/1999/xlink" xlink:type="simple"><person-group><name name-style="western"><surname>Breure</surname><given-names>ASH</given-names></name><name name-style="western"><surname>Whisson</surname><given-names>CS</given-names></name></person-group> (<year>in press</year>)<source> Annotated type catalogue of <italic>Bothriembryon</italic> (Mollusca, Gastropoda, Orthalicoidea) in Australian museums, with a compilation of types in other museums. ZooKeys.</source></mixed-citation></ref></ref-list></tp:taxon-treatment>
