# Supplementary material for: Annotated type catalogue of the Bothriembryontidae and Odontostomidae (Mollusca, Gastropoda, Orthalicoidea) in the Natural History Museum, London
Source: Zookeys. 2012 Apr 10;(182):1–70. doi: 10.3897/zookeys.182.2720 (PMC3337044; doi:10.3897/zookeys.182.2720)
Supplement: XML Treatment for Bulimus strangei [file zookeys.182.2720-treatment78.xml]

<!DOCTYPE tp:taxon-treatment
  PUBLIC "-//TaxonX//DTD Taxonomic Treatment Publishing DTD v0 20100105//EN" "tax-treatment-NSO.dtd">
<tp:taxon-treatment xmlns:tp="http://www.plazi.org/taxpub"><tp:treatment-meta><mixed-citation publication-type="journal"><person-group><name><surname>Breure</surname><given-names>Abraham S.H.</given-names></name><name><surname>Ablett</surname><given-names>Jonathan D.</given-names></name></person-group><article-title>Annotated type catalogue of the Bothriembryontidae and Odontostomidae (Mollusca, Gastropoda, Orthalicoidea) in the Natural History Museum, London</article-title><source>Zookeys</source><day>10</day><month>4</month><year>2012</year><volume>2012</volume><issue>182</issue><fpage>1</fpage><lpage>70</lpage><pub-id pub-id-type="doi">10.3897/zookeys.182.2720</pub-id></mixed-citation></tp:treatment-meta><tp:nomenclature><tp:taxon-name>
                            <tp:taxon-name-part taxon-name-part-type="genus">Bulimus</tp:taxon-name-part>
                            <tp:taxon-name-part taxon-name-part-type="species">strangei</tp:taxon-name-part>
                        <object-id xmlns:xlink="http://www.w3.org/1999/xlink" xlink:type="simple">http://species-id.net/wiki/Bulimus_strangei</object-id>
                        </tp:taxon-name><tp:taxon-authority>Pfeiffer, 1855</tp:taxon-authority><xref ref-type="fig" rid="F14">Figs 14D, 14iv</xref><tp:nomenclature-citation-list><tp:nomenclature-citation><tp:taxon-name>Bulimus strangei</tp:taxon-name><comment><xref ref-type="bibr" rid="B60">Pfeiffer 1855a</xref>: 8.</comment></tp:nomenclature-citation><tp:nomenclature-citation><tp:taxon-name>Placocharis strangei</tp:taxon-name><comment> (Pfeiffer); <xref ref-type="bibr" rid="B22">Delsaerdt 2010</xref>: 73, pl. 12 figs 5–9 (lectotype designation).</comment></tp:nomenclature-citation></tp:nomenclature-citation-list></tp:nomenclature><tp:treatment-sec sec-type="Type locality"><title>Type locality.</title><p>[Solomon Islands, Simbo] “Eddystone Island, Australian Seas”.</p></tp:treatment-sec><tp:treatment-sec sec-type="Label"><title>Label.</title><p>“Eddystone Isld / Australian Seas”. M.C. label style III.</p></tp:treatment-sec><tp:treatment-sec sec-type="Dimensions"><title>Dimensions.</title><p>“Long. 46, diam. 17 mill.”; lectotype H 45.9, D 20.7, W 5.4.</p></tp:treatment-sec><tp:treatment-sec sec-type="Type material"><title>Type material.</title><p>NHMUK 20100652, lectotype and two paralectotypes (Cuming coll.).</p></tp:treatment-sec><tp:treatment-sec sec-type="Remarks"><title>Remarks.</title><p><xref ref-type="bibr" rid="B22">Delsaerdt (2010)</xref> selected Pfeiffer’s figure (1856 in <xref ref-type="bibr" rid="B39">Küster and Pfeiffer 1840–1865</xref>: pl. 16 figs 11–12) as lectotype. He remarked that the whereabouts of the type are unknown. Three specimens were found in the NHM Mollusca General Collection, which originate from Cuming’s collection and have the label in agreement with Pfeiffer’s type locality. One of the specimens corresponds to the figure in Delsaerdt representing the lectotype; its measurements fit with Pfeiffer’s and it is now considered the lectotype despite the fact that the taxon label is not in Pfeiffer’s handwriting.</p></tp:treatment-sec><tp:treatment-sec sec-type="Current systematic position"><title>Current systematic position.</title><p>Bothriembryontidae, <italic><tp:taxon-name>Placocharis strangei</tp:taxon-name></italic> (Pfeiffer, 1855).<!--PageBreak--></p></tp:treatment-sec><tp:treatment-sec><!--Section generated to contain objects referenced in tp:taxon-treatment.--><fig id="F14" position="float" orientation="portrait"><label>Figure 14.</label><caption><p><italic><tp:taxon-name>Placocharis</tp:taxon-name></italic> species. <bold>A, i–ii</bold> <italic><tp:taxon-name>Placocharis kreftii</tp:taxon-name></italic> (Cox, 1872), lectotype NHM 20070068 (H = 54.9) <bold>i</bold> Label of the specimen presented by J.C. Cox <bold>ii</bold> Labels of the specimens originating from the Kennard collection <bold>B, v</bold> <italic><tp:taxon-name>Placocharis macgillivrayi</tp:taxon-name></italic> (Pfeiffer, 1855), lectotype NHM 1975232 (H = 58.5) <bold>C, iii</bold> <italic><tp:taxon-name>Placocharis guppyi</tp:taxon-name></italic> (E.A. Smith, 1891), lectotype NHM 1891.11.6.110 (H = 80.1) <bold>D, iv</bold> <italic><tp:taxon-name>Placocharis strangei</tp:taxon-name></italic> (Pfeiffer, 1853), lectotype NHM 20100652 (H = 45.9).</p></caption><graphic xmlns:xlink="http://www.w3.org/1999/xlink" xlink:href="ZooKeys-182-001-g014.jpg" position="float" orientation="portrait" xlink:type="simple"/></fig></tp:treatment-sec><ref-list><ref id="B60"><mixed-citation xmlns:xlink="http://www.w3.org/1999/xlink" xlink:type="simple"><person-group><name name-style="western"><surname>Pfeiffer</surname><given-names>L</given-names></name></person-group> (<year>1855a</year>)<source> Descriptions of nine new species of land-shells, in the collection of H. Cuming, Esq. Proceedings of the Zoological Society of London (1855): 7–9.</source></mixed-citation></ref><ref id="B22"><mixed-citation xmlns:xlink="http://www.w3.org/1999/xlink" xlink:type="simple"><person-group><name name-style="western"><surname>Delsaerdt</surname><given-names>A</given-names></name></person-group> (<year>2009 [2010]</year>)<source> Land snails on the Solomon Islands, I.</source><publisher-name>Placostylidae. L’Informatore Piceno</publisher-name>, <publisher-loc>Ancona</publisher-loc>, <lpage>132</lpage> pp.</mixed-citation></ref><ref id="B39"><mixed-citation xmlns:xlink="http://www.w3.org/1999/xlink" xlink:type="simple"><person-group><name name-style="western"><surname>Küster</surname><given-names>HC</given-names></name><name name-style="western"><surname>Pfeiffer</surname><given-names>L</given-names></name></person-group> (<year>1840–1855 [1840–1865]</year>)<source> Die Gattungen <italic>Bulimus</italic>, <italic>Partula</italic>, <italic>Achatinella</italic>, <italic>Achatina</italic> und <italic>Azeca</italic>. Systematisches Conchylien-Cabinet von Martini und Chemnitz, I, 13 (1): i–xix, 1–395.</source></mixed-citation></ref></ref-list></tp:taxon-treatment>
