# Supplementary material for: Annotated type catalogue of the Bothriembryontidae and Odontostomidae (Mollusca, Gastropoda, Orthalicoidea) in the Natural History Museum, London
Source: Zookeys. 2012 Apr 10;(182):1–70. doi: 10.3897/zookeys.182.2720 (PMC3337044; doi:10.3897/zookeys.182.2720)
Supplement: XML Treatment for Bulimus superfasciatus [file zookeys.182.2720-treatment80.xml]

<!DOCTYPE tp:taxon-treatment
  PUBLIC "-//TaxonX//DTD Taxonomic Treatment Publishing DTD v0 20100105//EN" "tax-treatment-NSO.dtd">
<tp:taxon-treatment xmlns:tp="http://www.plazi.org/taxpub"><tp:treatment-meta><mixed-citation publication-type="journal"><person-group><name><surname>Breure</surname><given-names>Abraham S.H.</given-names></name><name><surname>Ablett</surname><given-names>Jonathan D.</given-names></name></person-group><article-title>Annotated type catalogue of the Bothriembryontidae and Odontostomidae (Mollusca, Gastropoda, Orthalicoidea) in the Natural History Museum, London</article-title><source>Zookeys</source><day>10</day><month>4</month><year>2012</year><volume>2012</volume><issue>182</issue><fpage>1</fpage><lpage>70</lpage><pub-id pub-id-type="doi">10.3897/zookeys.182.2720</pub-id></mixed-citation></tp:treatment-meta><tp:nomenclature><tp:taxon-name>
                            <tp:taxon-name-part taxon-name-part-type="genus">Bulimus</tp:taxon-name-part>
                            <tp:taxon-name-part taxon-name-part-type="species">superfasciatus</tp:taxon-name-part>
                        <object-id xmlns:xlink="http://www.w3.org/1999/xlink" xlink:type="simple">http://species-id.net/wiki/Bulimus_superfasciatus</object-id>
                        </tp:taxon-name><tp:taxon-authority>Gassies, 1871</tp:taxon-authority><xref ref-type="fig" rid="F7">Figs 7C, 7iii</xref><tp:nomenclature-citation-list><tp:nomenclature-citation><tp:taxon-name>Bulimus superfasciatus</tp:taxon-name><comment><xref ref-type="bibr" rid="B30">Gassies 1871</xref>: 190; <xref ref-type="bibr" rid="B8">Breure and Schouten 1985</xref>: 60.</comment></tp:nomenclature-citation><tp:nomenclature-citation><tp:taxon-name>Placostylus fibratus fibratus</tp:taxon-name><comment> (Martyn); <xref ref-type="bibr" rid="B43">Neubert et al. 2009</xref>: 50, fig. 16</comment></tp:nomenclature-citation></tp:nomenclature-citation-list></tp:nomenclature><tp:treatment-sec sec-type="Type locality"><title>Type locality.</title><p>[New Caledonia] “Boulari”.</p></tp:treatment-sec><tp:treatment-sec sec-type="Label"><title>Label.</title><p>No locality given. Taxon label in Gassies’ hand, and marked with “T”.</p></tp:treatment-sec><tp:treatment-sec sec-type="Dimensions"><title>Dimensions.</title><p>“Long. 80 mill.; diam. maj. 37 mill.”; specimen figured herein H 77.1, D 39.8, W 5.8.</p></tp:treatment-sec><tp:treatment-sec sec-type="Type material"><title>Type material.</title><p>NHMUK 1883.11.10.1165, syntype (ex Gassies).</p></tp:treatment-sec><tp:treatment-sec sec-type="Remarks"><title>Remarks.</title><p>The characteristic “T” mark confirms the type status of this specimen.</p></tp:treatment-sec><tp:treatment-sec sec-type="Current systematic position"><title>Current systematic position.</title><p>Bothriembryontidae, <italic><tp:taxon-name>Placostylus fibratus fibratus</tp:taxon-name></italic> (Martyn, 1784).</p></tp:treatment-sec><tp:treatment-sec><!--Section generated to contain objects referenced in tp:taxon-treatment.--><fig id="F7" position="float" orientation="portrait"><label>Figure 7.</label><caption><p><italic><tp:taxon-name>Placostylus fibratus fibratus</tp:taxon-name></italic> (Martyn, 1784). <bold>A, i</bold> <italic><tp:taxon-name>Bulimus bairdii</tp:taxon-name></italic> Reeve, 1848, lectotype NHM 1975223 (H = 78.1) <bold>B, ii</bold> <italic><tp:taxon-name>Bulimus falcicula</tp:taxon-name></italic> Gassies, 1871, syntype NHM 1883.11.10. (H = 74.5) <bold>C, iii</bold> <italic><tp:taxon-name>Bulimus superfasciatus</tp:taxon-name></italic> Gassies, 1871, syntype NHM 1883.11.10.1167 (H = 77.1) <bold>D, iv</bold> <italic><tp:taxon-name>Bulimus ouensis</tp:taxon-name></italic> Gassies, 1870, holotype NHM 1883.11.10.1176 (H = 83.7) <bold>E, v</bold> <italic><tp:taxon-name>Bulimus asopeus</tp:taxon-name></italic> Gassies, 1871, holotype NHM 1883.11.10.1173 (H = 49.7) <bold>F, vi</bold> <italic><tp:taxon-name>Bulimus bulbulus</tp:taxon-name></italic> Gassies, 1871, syntype NHM 1883.11.10.223 (H = 4.13). All reduced in size.</p></caption><graphic xmlns:xlink="http://www.w3.org/1999/xlink" xlink:href="ZooKeys-182-001-g007.jpg" position="float" orientation="portrait" xlink:type="simple"/></fig></tp:treatment-sec><ref-list><ref id="B30"><mixed-citation xmlns:xlink="http://www.w3.org/1999/xlink" xlink:type="simple"><person-group><name name-style="western"><surname>Gassies</surname><given-names>JB</given-names></name></person-group> (<year>1871</year>)<source> Faune conchyliologique terrestre et fluvio-lacustre de la Nouvelle-Calédonie [part 2]. Paris, 212 pp. (also in Actes de la Société Linnéenne de Bordeaux 28: 1–212).</source></mixed-citation></ref><ref id="B8"><mixed-citation xmlns:xlink="http://www.w3.org/1999/xlink" xlink:type="simple"><person-group><name name-style="western"><surname>Breure</surname><given-names>ASH</given-names></name><name name-style="western"><surname>Schouten</surname><given-names>JR</given-names></name></person-group> (<year>1985</year>)<article-title> Notes on and descriptions of Bulimulidae (Mollusca, Gastropoda), III.</article-title><source>Zoologische Verhandelingen Leiden </source><volume>216</volume>: <fpage>1</fpage>-<lpage>98</lpage>.</mixed-citation></ref><ref id="B43"><mixed-citation xmlns:xlink="http://www.w3.org/1999/xlink" xlink:type="simple"><person-group><name name-style="western"><surname>Neubert</surname><given-names>E</given-names></name><name name-style="western"><surname>Chérel-Mora</surname><given-names>C</given-names></name><name name-style="western"><surname>Bouchet</surname><given-names>P</given-names></name></person-group> (<year>2009</year>)<article-title> Polytypy, clines, and fragmentation: The bulime<bold>s</bold> of New Caledonia revisited (Pulmonata, Orthalicoidea, Placostylidae).</article-title> In: <person-group><name name-style="western"><surname>Grandcolas</surname><given-names>P</given-names></name></person-group> (<role>ed.</role>). <issue-title>, Zoologia Neocaledonica 7. Biodiversity studies in New Caledonia.</issue-title><source>Mémoires du Muséum national d’Histoire naturelle </source><volume>198</volume>: <fpage>37</fpage>–<lpage>131</lpage>.</mixed-citation></ref></ref-list></tp:taxon-treatment>
