# Supplementary material for: Annotated type catalogue of the Bothriembryontidae and Odontostomidae (Mollusca, Gastropoda, Orthalicoidea) in the Natural History Museum, London
Source: Zookeys. 2012 Apr 10;(182):1–70. doi: 10.3897/zookeys.182.2720 (PMC3337044; doi:10.3897/zookeys.182.2720)
Supplement: XML Treatment for Odontostomus (Moricandia) toleratus [file zookeys.182.2720-treatment82.xml]

<!DOCTYPE tp:taxon-treatment
  PUBLIC "-//TaxonX//DTD Taxonomic Treatment Publishing DTD v0 20100105//EN" "tax-treatment-NSO.dtd">
<tp:taxon-treatment xmlns:tp="http://www.plazi.org/taxpub"><tp:treatment-meta><mixed-citation publication-type="journal"><person-group><name><surname>Breure</surname><given-names>Abraham S.H.</given-names></name><name><surname>Ablett</surname><given-names>Jonathan D.</given-names></name></person-group><article-title>Annotated type catalogue of the Bothriembryontidae and Odontostomidae (Mollusca, Gastropoda, Orthalicoidea) in the Natural History Museum, London</article-title><source>Zookeys</source><day>10</day><month>4</month><year>2012</year><volume>2012</volume><issue>182</issue><fpage>1</fpage><lpage>70</lpage><pub-id pub-id-type="doi">10.3897/zookeys.182.2720</pub-id></mixed-citation></tp:treatment-meta><tp:nomenclature><tp:taxon-name>
                            <tp:taxon-name-part taxon-name-part-type="genus">Odontostomus</tp:taxon-name-part>
                            <tp:taxon-name-part taxon-name-part-type="subgenus"> (Moricandia) </tp:taxon-name-part>
                            <tp:taxon-name-part taxon-name-part-type="species">toleratus</tp:taxon-name-part>
                        <object-id xmlns:xlink="http://www.w3.org/1999/xlink" xlink:type="simple">http://species-id.net/wiki/Odontostomus_toleratus</object-id>
                        </tp:taxon-name><tp:taxon-authority>Fulton, 1903</tp:taxon-authority><xref ref-type="fig" rid="F23">Figs 23C–D, 23ii</xref><tp:nomenclature-citation-list><tp:nomenclature-citation><tp:taxon-name>Odontostomus (Moricandia) toleratus</tp:taxon-name><comment><xref ref-type="bibr" rid="B24">Fulton 1903</xref>: 100, pl. 9 fig. 2.</comment></tp:nomenclature-citation><tp:nomenclature-citation><tp:taxon-name>Moricandia tolerata</tp:taxon-name><comment> (Fulton); <xref ref-type="bibr" rid="B73">Simone 2006</xref>: 172, fig. 607.</comment></tp:nomenclature-citation></tp:nomenclature-citation-list></tp:nomenclature><tp:treatment-sec sec-type="Type locality"><title>Type locality.</title><p>“Brazil”.</p></tp:treatment-sec><tp:treatment-sec sec-type="Label"><title>Label.</title><p>“Brazil”, in Fulton’s handwrting.</p></tp:treatment-sec><tp:treatment-sec sec-type="Dimensions"><title>Dimensions.</title><p>“Maj. diam. 9; alt. 32 millim.”; holotype H 31.9, D 9.54, W 8.8.</p></tp:treatment-sec><tp:treatment-sec sec-type="Type material"><title>Type material.</title><p>NHMUK 1903.11.20.34, holotype (ex Fulton).</p></tp:treatment-sec><tp:treatment-sec sec-type="Remarks"><title>Remarks.</title><p>The label indicates “Type”.</p></tp:treatment-sec><tp:treatment-sec sec-type="Current systematic position"><title>Current systematic position.</title><p><tp:taxon-name>Odontostomidae</tp:taxon-name>, <italic><tp:taxon-name>Moricandia tolerata</tp:taxon-name></italic> (Fulton, 1903).</p></tp:treatment-sec><tp:treatment-sec><!--Section generated to contain objects referenced in tp:taxon-treatment.--><fig id="F23" position="float" orientation="portrait"><label>Figure 23.</label><caption><p><bold>A–B, i</bold> <italic><tp:taxon-name>Cyclodontina fusiformis</tp:taxon-name></italic> (Menke, 1828), lectotype of <italic><tp:taxon-name>Bulimus catharinae</tp:taxon-name></italic> Pfeiffer, 1857 NHM 1975261 (H = 24.4) <bold>C–D, ii</bold> <italic><tp:taxon-name>Moricandia tolerata</tp:taxon-name></italic> (Fulton, 1903), holotype NHM 1903.11.20.34 (H = 31.9) <bold>E–F, iii</bold> <italic><tp:taxon-name>Bahiensis fuscagula</tp:taxon-name></italic> (d’Orbigny, 1837), lectotype NHM 1854.12.4.141 (H = 30).</p></caption><graphic xmlns:xlink="http://www.w3.org/1999/xlink" xlink:href="ZooKeys-182-001-g023.jpg" position="float" orientation="portrait" xlink:type="simple"/></fig></tp:treatment-sec><ref-list><ref id="B24"><mixed-citation xmlns:xlink="http://www.w3.org/1999/xlink" xlink:type="simple"><person-group><name name-style="western"><surname>Fulton</surname><given-names>HC</given-names></name></person-group> (<year>1903</year>)<article-title> Figures and descriptions of supposed new species of <italic>Ennea</italic>, <italic>Macrochlamys</italic>, <italic>Cochlostyla</italic>, <italic>Strophocheilus</italic> (<italic>Borus</italic>), <italic>Odontostomus</italic> (<italic>Moricandia</italic>), <italic>Leptopoma</italic>, <italic>Cataulus</italic>, <italic>Coptocheilus</italic>, and <italic>Trophidophora</italic>.</article-title><source>Journal of Malacology </source><volume>10</volume>: <fpage>99</fpage>-<lpage>103</lpage>.</mixed-citation></ref><ref id="B73"><mixed-citation xmlns:xlink="http://www.w3.org/1999/xlink" xlink:type="simple"><person-group><name name-style="western"><surname>Simone</surname><given-names>LRL</given-names></name></person-group> (<year>2006</year>)<source> Land and freshwater mollusks of Brazil: 1–390. EGB/Fapesp, Sao Paulo.</source></mixed-citation></ref></ref-list></tp:taxon-treatment>
