# Supplementary material for: Annotated type catalogue of the Bothriembryontidae and Odontostomidae (Mollusca, Gastropoda, Orthalicoidea) in the Natural History Museum, London
Source: Zookeys. 2012 Apr 10;(182):1–70. doi: 10.3897/zookeys.182.2720 (PMC3337044; doi:10.3897/zookeys.182.2720)
Supplement: XML Treatment for Bulimus turneri [file zookeys.182.2720-treatment84.xml]

<!DOCTYPE tp:taxon-treatment
  PUBLIC "-//TaxonX//DTD Taxonomic Treatment Publishing DTD v0 20100105//EN" "tax-treatment-NSO.dtd">
<tp:taxon-treatment xmlns:tp="http://www.plazi.org/taxpub"><tp:treatment-meta><mixed-citation publication-type="journal"><person-group><name><surname>Breure</surname><given-names>Abraham S.H.</given-names></name><name><surname>Ablett</surname><given-names>Jonathan D.</given-names></name></person-group><article-title>Annotated type catalogue of the Bothriembryontidae and Odontostomidae (Mollusca, Gastropoda, Orthalicoidea) in the Natural History Museum, London</article-title><source>Zookeys</source><day>10</day><month>4</month><year>2012</year><volume>2012</volume><issue>182</issue><fpage>1</fpage><lpage>70</lpage><pub-id pub-id-type="doi">10.3897/zookeys.182.2720</pub-id></mixed-citation></tp:treatment-meta><tp:nomenclature><tp:taxon-name>
                            <tp:taxon-name-part taxon-name-part-type="genus">Bulimus</tp:taxon-name-part>
                            <tp:taxon-name-part taxon-name-part-type="species">turneri</tp:taxon-name-part>
                        <object-id xmlns:xlink="http://www.w3.org/1999/xlink" xlink:type="simple">http://species-id.net/wiki/Bulimus_turneri</object-id>
                        </tp:taxon-name><tp:taxon-authority>Pfeiffer, 1860</tp:taxon-authority><xref ref-type="fig" rid="F13">Figs 13D, 13v</xref><tp:nomenclature-citation-list><tp:nomenclature-citation><tp:taxon-name>Bulimus turneri</tp:taxon-name><comment><xref ref-type="bibr" rid="B65">Pfeiffer 1860</xref>: 138, pl. 51 fig. 10; <xref ref-type="bibr" rid="B8">Breure and Schouten 1985</xref>: 73.</comment></tp:nomenclature-citation><tp:nomenclature-citation><tp:taxon-name>Placostylus (Poecilocharis) turneri</tp:taxon-name><comment> (Pfeiffer); <xref ref-type="bibr" rid="B74">Solem 1959</xref>: 137, pl. 8 figs 1–2.</comment></tp:nomenclature-citation></tp:nomenclature-citation-list></tp:nomenclature><tp:treatment-sec sec-type="Type locality"><title>Type locality.</title><p>[Vanuatu, Erromanga] “Erumanga, New Hebrides”.</p></tp:treatment-sec><tp:treatment-sec sec-type="Label"><title>Label.</title><p>“Euramanga, New Hebr”. M.C. label style III.</p></tp:treatment-sec><tp:treatment-sec sec-type="Dimensions"><title>Dimensions.</title><p>“Long. 32, diam. 17 mill.”; lectotype H 32.9, D 19.2, W 3.9.</p></tp:treatment-sec><tp:treatment-sec sec-type="Type material"><title>Type material.</title><p>NHMUK 1975237, lectotype and two paralectotypes, Turner leg. (Cuming coll.).</p></tp:treatment-sec><tp:treatment-sec sec-type="Remarks"><title>Remarks.</title><p>The holotype designation (<xref ref-type="bibr" rid="B74">Solem 1959</xref>) has to be interpreted as lectotype designation (Art. 74.6 ICZN). Of the paralectotypes, one is subadult, the other juvenile.</p></tp:treatment-sec><tp:treatment-sec sec-type="Current systematic position"><title>Current systematic position.</title><p>Bothriembryontidae, <italic><tp:taxon-name>Poecilocharis turneri</tp:taxon-name></italic> (Pfeiffer, 1860).</p></tp:treatment-sec><tp:treatment-sec><!--Section generated to contain objects referenced in tp:taxon-treatment.--><fig id="F13" position="float" orientation="portrait"><label>Figure 13.</label><caption><p><bold>A–C</bold> <italic><tp:taxon-name>Callistocharis</tp:taxon-name></italic> species <bold>A, i</bold> <italic><tp:taxon-name>Callistocharis crassilabrum</tp:taxon-name></italic> (Garrett, 1872), syntype NHM 20030801 (H = 44.0) <bold>B, iii</bold> <italic><tp:taxon-name>Callistocharis ochrostoma</tp:taxon-name></italic> (Garrett, 1872), probable syntype NHM 20030803 (H = 35.8)  <bold>C, ii</bold> <italic><tp:taxon-name>Callistocharis subroseus</tp:taxon-name></italic> (Fulton, 1915), holotype NHM 1919.12.31.50 (H = 43.8) <bold>D, v</bold> <italic><tp:taxon-name>Poecilocharis turneri</tp:taxon-name></italic> (Pfeiffer, 1860), lectotype NHM 1975237 (H = 32.9) <bold>E, iv</bold> <italic><tp:taxon-name>Euplacostylus koroensis</tp:taxon-name></italic> (Garrett, 1872), probable syntype NHM 20030802 (H = 51.2).</p></caption><graphic xmlns:xlink="http://www.w3.org/1999/xlink" xlink:href="ZooKeys-182-001-g013.jpg" position="float" orientation="portrait" xlink:type="simple"/></fig></tp:treatment-sec><ref-list><ref id="B65"><mixed-citation xmlns:xlink="http://www.w3.org/1999/xlink" xlink:type="simple"><person-group><name name-style="western"><surname>Pfeiffer</surname><given-names>L</given-names></name></person-group> (<year>1860</year>)<source> Description of thirty-six new species of land-shells from Mr. Cuming’s collection. Proceedings of the Zoological Society of London (1860): 133–141.</source></mixed-citation></ref><ref id="B8"><mixed-citation xmlns:xlink="http://www.w3.org/1999/xlink" xlink:type="simple"><person-group><name name-style="western"><surname>Breure</surname><given-names>ASH</given-names></name><name name-style="western"><surname>Schouten</surname><given-names>JR</given-names></name></person-group> (<year>1985</year>)<article-title> Notes on and descriptions of Bulimulidae (Mollusca, Gastropoda), III.</article-title><source>Zoologische Verhandelingen Leiden </source><volume>216</volume>: <fpage>1</fpage>-<lpage>98</lpage>.</mixed-citation></ref><ref id="B74"><mixed-citation xmlns:xlink="http://www.w3.org/1999/xlink" xlink:type="simple"><person-group><name name-style="western"><surname>Solem</surname><given-names>A</given-names></name></person-group> (<year>1959</year>)<article-title> Systematics and zoogeography of the land and freshwater Mollusca of the New Hebrides.</article-title><source>Fieldiana Zoology </source><volume>43</volume>: <fpage>1</fpage>-<lpage>359</lpage>.</mixed-citation></ref></ref-list></tp:taxon-treatment>
