# Supplementary material for: Annotated type catalogue of the Bothriembryontidae and Odontostomidae (Mollusca, Gastropoda, Orthalicoidea) in the Natural History Museum, London
Source: Zookeys. 2012 Apr 10;(182):1–70. doi: 10.3897/zookeys.182.2720 (PMC3337044; doi:10.3897/zookeys.182.2720)
Supplement: XML Treatment for Succinea variegata [file zookeys.182.2720-treatment85.xml]

<!DOCTYPE tp:taxon-treatment
  PUBLIC "-//TaxonX//DTD Taxonomic Treatment Publishing DTD v0 20100105//EN" "tax-treatment-NSO.dtd">
<tp:taxon-treatment xmlns:tp="http://www.plazi.org/taxpub"><tp:treatment-meta><mixed-citation publication-type="journal"><person-group><name><surname>Breure</surname><given-names>Abraham S.H.</given-names></name><name><surname>Ablett</surname><given-names>Jonathan D.</given-names></name></person-group><article-title>Annotated type catalogue of the Bothriembryontidae and Odontostomidae (Mollusca, Gastropoda, Orthalicoidea) in the Natural History Museum, London</article-title><source>Zookeys</source><day>10</day><month>4</month><year>2012</year><volume>2012</volume><issue>182</issue><fpage>1</fpage><lpage>70</lpage><pub-id pub-id-type="doi">10.3897/zookeys.182.2720</pub-id></mixed-citation></tp:treatment-meta><tp:nomenclature><tp:taxon-name>
                            <tp:taxon-name-part taxon-name-part-type="genus">Succinea</tp:taxon-name-part>
                            <tp:taxon-name-part taxon-name-part-type="species">variegata</tp:taxon-name-part>
                        <object-id xmlns:xlink="http://www.w3.org/1999/xlink" xlink:type="simple">http://species-id.net/wiki/Succinea_variegata</object-id>
                        </tp:taxon-name><tp:taxon-authority>Pfeiffer, 1842</tp:taxon-authority><xref ref-type="fig" rid="F5">Figs 5C–D, 5iii</xref><tp:nomenclature-citation-list><tp:nomenclature-citation><tp:taxon-name>Succinea variegata</tp:taxon-name><comment><xref ref-type="bibr" rid="B48">Pfeiffer 1842</xref>: 56; <xref ref-type="bibr" rid="B49">Pfeiffer 1843</xref>: 187.</comment></tp:nomenclature-citation><tp:nomenclature-citation><tp:taxon-name>Plectostylus variegatus</tp:taxon-name><comment> (Pfeiffer); <xref ref-type="bibr" rid="B4">Breure 1978</xref>: 202, pl. 9 figs 17–18 (lectotype designation).</comment></tp:nomenclature-citation></tp:nomenclature-citation-list></tp:nomenclature><tp:treatment-sec sec-type="Type locality"><title>Type locality.</title><p>“Chile prov. septembr. (<italic>Bridges</italic>)”.</p></tp:treatment-sec><tp:treatment-sec sec-type="Label"><title>Label.</title><p>“the valleys north of Coquimbo / found in the crevices of roc[ks]”. M.C. label style IV.</p></tp:treatment-sec><tp:treatment-sec sec-type="Dimensions"><title>Dimensions.</title><p>“Long. 48, diam. 23 mill.”; lectotype H 46.0, D 24.8, W 5.3.</p></tp:treatment-sec><tp:treatment-sec sec-type="Type material"><title>Type material.</title><p>NHMUK 1975362, lectotype; 1975363, three paralectotypes (Cuming coll.).</p></tp:treatment-sec><tp:treatment-sec sec-type="Remarks"><title>Remarks.</title><p>Pfeiffer’s description was read before the Zoological Society of London on 13 December 1842, but appeared in print in 1843. In this paper he gives the exact text as shown on the label. The locality label does not seem to have the taxon name in Pfeiffer’s hand; however, there is a second label in his handwriting “B. variegatus / Pfr.”. Therefore we do not question the type status of these specimens. This taxon is now considered a junior subjective synonym of <italic><tp:taxon-name>Bulinus broderipii</tp:taxon-name></italic> Sowerby I, 1832 (F. Cádiz, unpublished data).</p></tp:treatment-sec><tp:treatment-sec sec-type="Current systematic position"><title>Current systematic position.</title><p>Bothriembryontidae, <italic><tp:taxon-name>Plectostylus broderipii</tp:taxon-name></italic> (Sowerby I, 1832) (synon. n.).</p></tp:treatment-sec><tp:treatment-sec><!--Section generated to contain objects referenced in tp:taxon-treatment.--><fig id="F5" position="float" orientation="portrait"><label>Figure 5.</label><caption><p><italic><tp:taxon-name>Plectostylus</tp:taxon-name></italic> species. <bold>A–B, i</bold> <italic><tp:taxon-name>Plectostylus punctulifer</tp:taxon-name></italic> (Sowerby I, 1833), syntype NHM 1975171  (H = 46.5) <bold>C–F</bold> <italic><tp:taxon-name>Plectostylus broderipii</tp:taxon-name></italic> (Sowerby I, 1832) <bold>C–D, iii</bold> Lectotype of <italic><tp:taxon-name>Bulimus variegatus</tp:taxon-name></italic> Pfeiffer, 1842 NHM 1975362 (H = 46.0) <bold>E–F, ii</bold> Lectotype of <italic><tp:taxon-name>Bulimus reflexus</tp:taxon-name></italic> Pfeiffer, 1842 NHM 12975358  (H = 36.9).</p></caption><graphic xmlns:xlink="http://www.w3.org/1999/xlink" xlink:href="ZooKeys-182-001-g005.jpg" position="float" orientation="portrait" xlink:type="simple"/></fig></tp:treatment-sec><ref-list><ref id="B48"><mixed-citation xmlns:xlink="http://www.w3.org/1999/xlink" xlink:type="simple"><person-group><name name-style="western"><surname>Pfeiffer</surname><given-names>L</given-names></name></person-group> (<year>1842</year>)<source> Symbolae ad historiam heliceorum, II.</source><publisher-name>Helicea collectionis Pfeifferianae. Th. Fischeri</publisher-name>, <publisher-loc>Casselis</publisher-loc>, <lpage>147</lpage> pp.</mixed-citation></ref><ref id="B49"><mixed-citation xmlns:xlink="http://www.w3.org/1999/xlink" xlink:type="simple"><person-group><name name-style="western"><surname>Pfeiffer</surname><given-names>L</given-names></name></person-group> (<year>1843</year>)<source> Some new species of Helicidae, collected by Mr. Bridges in the northern parts of Chile. Proceedings of the Zoological Society of London (1842): 186–188.</source></mixed-citation></ref><ref id="B4"><mixed-citation xmlns:xlink="http://www.w3.org/1999/xlink" xlink:type="simple"><person-group><name name-style="western"><surname>Breure</surname><given-names>ASH</given-names></name></person-group> (<year>1978</year>)<article-title> Notes on and descriptions of Bulimulidae (Mollusca, Gastropoda).</article-title><source>Zoologische Verhandelingen Leiden </source><volume>164</volume>: <fpage>1</fpage>-<lpage>255</lpage>.</mixed-citation></ref></ref-list></tp:taxon-treatment>
